# Supplementary material for: Complementary analysis of proteome‐wide proteomics reveals changes in RNA binding protein‐profiles during prostate cancer progression
Source: Cancer Rep (Hoboken). 2023 Aug 17;6(10):e1886. doi: 10.1002/cnr2.1886 (PMC10598248; doi:10.1002/cnr2.1886)
Supplement: Supplementary file 2 — Supplementary Table 1 Expression patterns and siRNAs used for shortlisted RBPs. Supplementary Table 2. RBPs present in datasets utilized in the study. Supplementary Table 3. RBPs significantly differentially expressed between sample types in the datasets used utilized in this study. Supplementary Table 4. The 20 annotation clusters with highest enrichment score in pathway analysis of RBPs that are altered in primary prostate cancer. Supplementary Table 5. The 20 annotation clusters with highest enrichment score in pathway analysis of RBPs that are altered in advanced prostate cancer. [file CNR2-6-e1886-s001.xlsx]

## Sheet: Supplementary Table 1
Supplementary Table 1. Expression patterns and siRNAs used for shortlisted RBPs.
RBP	Protein expression differences in cancer (based on proteomics datasets; mean or subgroup of samples; *statistical significance)				siRNA
	Latonen et al. 2018		Iglesias-Gato et al. 2018
	In PC (compared to BPH)	In CRPC (compared to PC)	In Loc (compared to C)	I Met (compared to Loc)	siRNA	commercial ID	Target exons	Location
DDX6	similar	upregulated*	similar	upregulated	DDX6_1	s4011	10	1451
					DDX6_2	s4012	13	1690
EIF4A3	similar	upregulated**	upregulated	upregulated	EIF4A3_1	s18876	3, 4	530
					EIF4A3_2	s18878	7, 8	943
EIF5A	upregulated**	downregulated**	similar	downregulated	EIF5A_1	s4595	3	394
					EIF5A_2	s4596	2	208
HNRNPH2	upregulated**	downregulated*	downregulated	downregulated**	HNRNPH2_1	s6732	2	1357
					HNRNPH2_2	s6733	2	1445
LRRC47	upregulated	downregulated*	downregulated	downregulated	LRRC47_1	s33094	7	1582
					LRRC47_2	s33096	3	1126
NOL3	downregulated	downregulated	downregulated*	downregulated*	NOL3_1	s302	4	1205
					NOL3_2	s228435	4	1342
NVL	similar	upregulated	upregulated	upregulated*	NVL_1	s9788	16	1839
					NVL_2	s9790	4	307
PABPN1	downregulated	upregulated**	similar	upregulated	PABPN1_1	s502610	5, 6	2012
					PABPN1_2	s502611	1, 2	1641
PUS1	N/A	N/A	upregulated	upregulated**	PUS1_1	s224856	5	946
					PUS1_2	s224857	3	396
RPLP2	similar	upregulated***	upregulated	downregulated	RPLP2_1	s194761	5	435
					RPLP2_2	s194762	2, 3	222
RRP9	upregulated	downregulated	similar	upregulated*	RRP9_1	s17455	15	1499
					RRP9_2	s17457	6	517
SLTM	similar	upregulated	N/A	N/A	SLTM_1	s36384	15	2005
					SLTM_2	s36386	20, 21	3050

## Sheet: Supplementary Table 2
Supplementary Table 2. RBPs present in datasets utilized in the study.
Latonen et al. 2018	Iglesias-Gato et al. 2018	Sinha et al. 2019	Drake et al. 2016
AAR2	AAR2	A1CF	AARS1
AARS1	AARS1	AAR2	AARS2
AARSD1	AARS2	AARS1	AARSD1;PTGES3L-AARSD1
AATF	AARSD1	AARS2	AATF
ABCE1	AATF	AARSD1	ABCF1
ABCF1	ABCE1	AATF	ACIN1
ACAA2	ABCF1	ABCE1	ACTN4
ACIN1	ABT1	ABCF1	ACTN4;ACTN1;ACTN3
ACO1	ACAA2	ACAA2	ACTN4;ACTN1;ACTN3;ACTN2
ACTN4	ACIN1	ACIN1	ADAR
ADAR	ACO1	ACO1	ADARB1
ADD1	ACTN4	ACTN4	ADD1
ADK	ADAR	ADAR	AFF1
AGFG1	ADARB1	ADARB1	AFF3
AGO1	ADAT1	ADD1	AFF4
AHNAK	ADAT2	ADK	AGFG1
AIMP1	ADAT3	AGFG1	AGGF1
AIMP2	ADD1	AGO1	AGO2
AKAP8	ADK	AGO2	AHNAK
ALDH18A1	AFF4	AGO3	AKAP1
ALDH6A1	AGFG1	AHNAK	AKAP17A
ALYREF	AGGF1	AIMP1	AKAP8
ANG	AGO1	AIMP2	AKAP8L
ANXA2	AGO2	AKAP1	ALDH18A1
APEH	AGO3	AKAP17A	ALDH6A1
APEX1	AHNAK	AKAP8	ALKBH5
API5	AIMP1	AKAP8L	ALYREF
ARCN1	AIMP2	ALDH18A1	ANKHD1
ARL6IP4	AKAP1	ALDH6A1	ANKRD17
ASCC3	AKAP17A	ALKBH5	ANXA2
ASS1	AKAP8	ALYREF	ANXA2;ANXA2P2
ATP5F1A	AKAP8L	ANG	APEH
ATP5F1C	ALDH18A1	ANGEL2	API5
ATXN2	ALDH6A1	ANKHD1	APTX
AUH	ALKBH1	ANKRD17	ARCN1
AZGP1	ALKBH5	ANXA2;ANXA2P2	ARHGEF1
BAZ2A	ALYREF	APEH	ARHGEF28
BCCIP	ANG	APEX1	ARL6IP4
BCLAF1	ANGEL1	API5	ASCC1
BRIX1	ANGEL2	APOBEC2	ASCC3
BST2	ANKHD1	APOBEC3C	ATP5MF;PTCD1;ATP5MF-PTCD1
BTF3	ANKRD17	APOBEC3G	ATXN1
BZW1	ANXA2	APTX	ATXN1L
BZW2	APEH	AQR	ATXN2
C11orf68	APEX1	ARCN1	ATXN2L
C1orf35	API5	ARHGEF1	BAZ2A
C1QBP	APOBEC3B	ARL6IP4	BAZ2B
C4BPA	APOBEC3C	ASCC1	BCLAF1
CALR	APOBEC3F	ASCC3	BCLAF1;THRAP3
CANX	APOBEC3G	ASS1	BCLAF3
CAPRIN1	APTX	ATP5F1A	BICC1
CARHSP1	AQR	ATP5F1C	BLM
CARS1	ARCN1	ATXN2	BMS1
CARS2	ARHGEF1	ATXN2L	BOP1;KM-PA-2
CAST	ARHGEF28	AUH	BRCA1
CAVIN1	ARL6IP4	AZGP1	BTF3
CCAR1	ASCC1	BCCIP	BUD13
CCAR2	ASCC3	BCLAF1	BYSL
CCDC124	ASH1L	BMS1	BZW1
CCDC47	ASS1	BOP1	BZW2
CCDC86	ATP5F1A	BRIX1	C11orf68
CCT4	ATP5F1C	BST2	C14orf93
CCT6A	ATXN2	BTF3	C1orf52
CD2BP2	ATXN2L	BYSL	C1QBP
CDC42EP4	AUH	BZW1	C7orf50
CDC5L	AZGP1	BZW2	CANX
CDK9	BAZ2A	C11orf68	CAPRIN1
CEBPZ	BAZ2B	C1QBP	CARHSP1
CELF1	BCCIP	C4BPA	CASC3
CHD3	BCLAF1	C7orf50	CAST
CHERP	BCLAF3	CACTIN	CAVIN1
CHTOP	BLM	CALR	CCAR2
CIRBP	BMS1	CANX	CCDC124
CISD2	BOP1	CAPRIN1	CCDC137
CKAP4	BRIX1	CARHSP1	CCDC86
CLNS1A	BTF3	CARS1	CCDC9
CNBP	BUD13	CARS2	CCDC9B
CNOT1	BYSL	CAST	CCNT2
CNOT11	BZW1	CAVIN1	CCT4
CNOT9	BZW2	CCAR1	CD3EAP
CNP	C11orf68	CCAR2	CDC42EP4
COA6	C12orf65	CCDC124	CDC5L
COL14A1	C1orf131	CCDC47	CEBPZ
CORO1A	C1orf35	CCDC86	CHD3
CPNE3	C1orf52	CCDC9	CHERP
CPSF2	C1QBP	CCDC9B	CISD2
CPSF6	C4BPA	CCT4	CKAP4
CPSF7	C7orf50	CCT6A	CLASRP
CRKL	CACTIN	CD2BP2	CLK3
CRNKL1	CALR	CD3EAP	CLNS1A
CRYZ	CANX	CDC40	CNBP
CSDE1	CAPRIN1	CDC42EP4	CNOT2
CSRP1	CARHSP1	CDC5L	CNOT3
CSTB	CARS1	CDK9	CNOT4
CSTF2	CARS2	CEBPZ	CNP
CTNNA1	CASC3	CELF1	CORO1A
DAP3	CAST	CELF2	CPEB4
DARS1	CAVIN1	CHD2	CPNE3
DARS2	CCAR1	CHD3	CPSF2
DAZAP1	CCAR2	CHERP	CPSF3
DCD	CCDC124	CHTOP	CPSF4
DCN	CCDC137	CIRBP	CPSF6
DCP1A	CCDC47	CISD2	CPSF7
DCPS	CCDC59	CKAP4	CSDC2
DDX1	CCDC86	CLK3	CSDE1
DDX17	CCDC9	CLK4;CLK1;CLK2	CSRP1
DDX19A	CCDC9B	CLNS1A	CSTF3
DDX21	CCNT1	CLP1	CTIF
DDX24	CCT4	CMSS1	CTNNA1
DDX27	CCT6A	CMTR1	CTNNA1;CTNNA2
DDX39A	CD2BP2	CNBP	CTU2
DDX39B	CD3EAP	CNOT1	CWC22
DDX3X	CDC40	CNOT10	CWF19L2
DDX42	CDC42EP4	CNOT11	DARS2
DDX46	CDC5L	CNOT2	DCP1A
DDX47	CDK5RAP1	CNOT3	DCP1B
DDX5	CDK9	CNOT6L;CNOT6	DDX1
DDX54	CEBPZ	CNOT7	DDX10
DDX6	CELF1	CNOT8	DDX19A;DDX19B
DEK	CELF2	CNOT9	DDX20
DENR	CHD2	CNP	DDX21
DHX15	CHD3	COA6	DDX23
DHX16	CHERP	COL14A1	DDX24
DHX30	CHTOP	CORO1A	DDX27
DHX36	CIRBP	CPEB3;CPEB2	DDX3X;DDX3Y
DHX38	CISD2	CPNE3	DDX41
DHX40	CKAP4	CPSF1	DDX42
DHX8	CLASRP	CPSF2	DDX46
DHX9	CLK1	CPSF3	DDX47
DIAPH1	CLK2	CPSF4	DDX5;DDX17
DKC1	CLK3	CPSF6	DDX51
DNAJC17	CLK4	CPSF7	DDX54
DNMT1	CLNS1A	CRKL	DDX55
DRG1	CLP1	CRNKL1	DDX58
DRG2	CMSS1	CRYZ	DDX59
DSP	CMTR1	CSDE1	DEK
DUS1L	CNBP	CSRP1	DENR
DUT	CNOT1	CSTB	DGCR8
DYNC1H1	CNOT10	CSTF1	DHX15
DYNC1LI1	CNOT11	CSTF2	DHX16
DYNLL1	CNOT2	CSTF2T	DHX29
EARS2	CNOT3	CSTF3	DHX30
EBNA1BP2	CNOT4	CTIF	DHX57
EDC4	CNOT6L	CTNNA1	DHX58
EDF1	CNOT7	CWC15	DHX8
EEF1A1	CNOT8	CWC22	DHX9
EEF1A2	CNOT9	CWC27	DKC1
EEF1B2	CNP	CWF19L1	DKFZp781B11202;DARS1
EEF1D	COA6	DAP3	DNAJC17
EEF1E1	COL14A1	DARS1	DNAJC2
EEF1G	CORO1A	DARS2	DNAJC21
EEF2	CPEB4	DAZAP1	DNMT1
EEFSEC	CPNE3	DBR1	DNMT3A;DNMT3B
EFTUD2	CPSF1	DCN	DNTTIP2
EIF1	CPSF2	DCP1A	DSP
EIF1AX	CPSF3	DCP1B	DUT
EIF2A	CPSF4	DCPS	DYNC1LI1
EIF2AK2	CPSF6	DDX1	DZIP3
EIF2B1	CPSF7	DDX10	EDC3
EIF2B5	CRKL	DDX17	EDC4
EIF2S1	CRNKL1	DDX18	EEF1B2
EIF2S2	CRYZ	DDX19A	EEF1D
EIF2S3	CSDE1	DDX19B	EEF2
EIF3A	CSRP1	DDX20	EEF2K
EIF3B	CSTB	DDX21	EFTUD2
EIF3CL	CSTF1	DDX23	EIF1
EIF3D	CSTF2	DDX24	EIF1B
EIF3E	CSTF2T	DDX27	EIF2A
EIF3G	CSTF3	DDX28	EIF2AK1
EIF3H	CTNNA1	DDX31	EIF2AK2
EIF3I	CTU2	DDX39A	EIF2B4
EIF3J	CWC15	DDX39B	EIF2B5
EIF3K	CWC22	DDX3X	EIF2S2
EIF3L	CWC27	DDX3Y	EIF2S3L;EIF2S3
EIF3M	CWF19L1	DDX41	EIF3A
EIF4A1	CWF19L2	DDX42	EIF3B
EIF4A2	DALRD3	DDX46	EIF3C;EIF3CL
EIF4A3	DAP3	DDX47	EIF3D
EIF4B	DARS1	DDX49	EIF3G
EIF4E	DARS2	DDX5	EIF3H
EIF4G1	DAZAP1	DDX50	EIF3J
EIF4G2	DBR1	DDX51	EIF3K
EIF4H	DCAF13	DDX52	EIF3L
EIF5	DCD	DDX54	EIF4B
EIF5A	DCN	DDX55	EIF4ENIF1
EIF5B	DCP1A	DDX56	EIF4G1
EIF6	DCP1B	DDX58	EIF4G2
ELAC2	DCP2	DDX59	EIF4G3
ELAVL1	DCPS	DDX6	EIF4H
ENO1	DDX1	DDX60	EIF5
EPRS1	DDX10	DEK	EIF5B
EPRS1 /// QARS1	DDX17	DENR	EIF6
ETF1	DDX18	DHX15	ELAC2
EWSR1	DDX19A	DHX16	ELAVL1
EXOSC1	DDX19B	DHX29	ENO1
EXOSC10	DDX20	DHX30	EPRS1
EXOSC2	DDX21	DHX32	ERAL1
EXOSC4	DDX23	DHX36	ERI2
EXOSC6	DDX24	DHX37	ESF1
EXOSC7	DDX27	DHX38	ESRP1
EZR	DDX28	DHX40	ESRP2
FAM120A	DDX31	DHX57	ESS2
FAM98A	DDX39A	DHX8	EXO1
FAM98B	DDX39B	DHX9	EXOSC10
FARSA	DDX3X	DIAPH1	EXOSC2
FARSB	DDX3Y	DICER1	EXOSC4
FASN	DDX41	DIMT1	EZH2
FAU	DDX42	DIS3	EZR
FBL	DDX46	DIS3L2	FAM120A;C9orf129
FDPS	DDX47	DKC1	FASN
FIP1L1	DDX49	DNAJC17	FASTKD2
FKBP3	DDX5	DNAJC2	FASTKD5
FKBP4	DDX50	DNAJC21	FBL
FLNA	DDX51	DNMT1	FIP1L1
FLYWCH2	DDX52	DNTTIP2	FKBP3
FMR1	DDX54	DRG1	FKBP4
FRG1BP	DDX55	DRG2	FLNA
FSCN1	DDX56	DSP	FLNB;FLNA;FLNC
FTO	DDX58	DUS1L	FNDC3A
FTSJ3	DDX59	DUS3L	FNDC3B
FUBP1	DDX6	DUT	FTSJ3
FUBP3	DDX60	DXO	FUBP1
FUS	DEK	DYNC1H1	FUBP3
FXR1	DENR	DYNC1LI1	FXR1
FXR2	DGCR8	DYNLL1	FXR2
G3BP1	DHX15	EARS2	G3BP1
G3BP2	DHX16	EBNA1BP2	G3BP2
GANAB	DHX29	EDC3	GAPDH
GAPDH	DHX30	EDC4	GEMIN5
GAR1	DHX32	EDF1	GEMIN6
GARS1	DHX33	EEF1A1;EEF1A1P5	GFM1
GEMIN5	DHX34	EEF1A2	GNL1
GEMIN8	DHX35	EEF1B2	GOLGB1
GFM1	DHX36	EEF1D	GPATCH1
GFM2	DHX37	EEF1E1	GPATCH2
GLRX3	DHX38	EEF1G	GPATCH4
GNL2	DHX40	EEF2	GPATCH8
GOLGB1	DHX57	EEFSEC	GPKOW
GRB2	DHX8	EFL1	GTF2F1
GRN	DHX9	EFTUD2	GTPBP4
GRSF1	DIAPH1	EIF1	H1-0
GRWD1	DICER1	EIF1AX	H1-4;H1-3;H1-2
GSPT1	DIMT1	EIF1AY	H1-4;H1-5;H1-3;H1-2;H1-6;H1-1
GTPBP1	DIS3	EIF1B	H1-5
GTPBP10	DIS3L	EIF2A	HABP4
H1-0	DIS3L2	EIF2AK2	HARS1
H1-2	DKC1	EIF2AK4	HBP1
H1-5	DNAAF2	EIF2B1	HDGF
HADHB	DNAJC17	EIF2B2	HDLBP
HARS1	DNAJC2	EIF2B3	HEATR1
HDGF	DNAJC21	EIF2B4	HEXIM2
HDLBP	DNMT1	EIF2B5	HEXIM2;HEXIM1
HINT3	DNTTIP2	EIF2D	HNRNPA0
HMGB1	DRG1	EIF2S1	HNRNPA1
HMGB2	DRG2	EIF2S2	HNRNPA2B1
HNRNPA0	DROSHA	EIF2S3;EIF2S3L	HNRNPA3
HNRNPA1	DSP	EIF3A	HNRNPAB
HNRNPA2B1	DUS1L	EIF3B	HNRNPC
HNRNPA3	DUS2	EIF3C;EIF3CL	HNRNPD
HNRNPAB	DUS3L	EIF3D	HNRNPDL
HNRNPC	DUSP11	EIF3E	HNRNPF
HNRNPD	DUT	EIF3G	HNRNPH1
HNRNPDL	DXO	EIF3H	HNRNPH1;HNRNPF
HNRNPF	DYNC1H1	EIF3I	HNRNPH1;HNRNPH2
HNRNPH1	DYNC1LI1	EIF3J	HNRNPH2
HNRNPH2	DYNLL1	EIF3K	HNRNPH3
HNRNPH3	EARS2	EIF3L	HNRNPH3;HNRNPH1;HNRNPH2
HNRNPK	EBNA1BP2	EIF3M	HNRNPK
HNRNPL	EDC3	EIF4A1	HNRNPL
HNRNPM	EDC4	EIF4A2	HNRNPLL
HNRNPR	EDF1	EIF4A3	HNRNPM
HNRNPU	EED	EIF4B	HNRNPR;SYNCRIP
HNRNPUL1	EEF1A1	EIF4E	HNRNPU
HNRNPUL2	EEF1A2	EIF4E2	HNRNPUL1
HSP90AA1	EEF1AKMT2	EIF4ENIF1	HNRNPUL2-BSCL2;HNRNPUL2
HSP90AB1	EEF1B2	EIF4G1	HSP90AA1
HSPA1B	EEF1D	EIF4G2	HSP90AA1;HSP90AA2P;HSP90AA5P
HSPA8	EEF1E1	EIF4G3	HSP90AA1;HSP90AA2P;HSP90AB1;HSP90AB2P
HSPA9	EEF1G	EIF4H	HSP90AB1
HSPB1	EEF2	EIF5	HSP90AB1;HSP90AB2P
HSPD1	EEF2K	EIF5A	HSP90AB1;HSP90AB2P;HSP90AB3P
HSPE1	EEFSEC	EIF5B	HSP90AB1;HSP90AB3P
HUWE1	EFL1	EIF6	HSPA8
IARS1	EFTUD2	ELAC2	HSPB1
IARS2	EIF1	ELAVL1	HSPD1
IGF2BP2	EIF1AD	EMG1	HTATSF1
IGF2BP3	EIF1AX	ENDOG	HUWE1
ILF2	EIF1AY	ENO1	IFI16
ILF3	EIF1B	EPRS1	IGF2BP1
IMMT	EIF2A	EPRS1 /// QARS1	IGF2BP2
IMPDH1	EIF2AK2	ERAL1	IGF2BP3
INTS1	EIF2AK4	ERI3	ILF3
INTS3	EIF2B1	ERN1	IMMT
IPO4	EIF2B2	ESRP1	IMPDH1
IPO5	EIF2B3	ESRP2	INTS1;INTS1
IPO7	EIF2B4	ETF1	INTS12
IPO9	EIF2B5	EWSR1	INTS3
KARS1	EIF2D	EXOG	IPO5
KHDRBS1	EIF2S1	EXOSC10	KAT8
KHSRP	EIF2S2	EXOSC2	KHNYN
KIAA1324	EIF2S3	EXOSC3	KHSRP
KPNB1	EIF3A	EXOSC4	KIAA1324
KRT18	EIF3B	EXOSC5	KIF1C
KTN1	EIF3C	EXOSC6	KMT2C
LARP1	EIF3D	EXOSC7	KNOP1
LARP4	EIF3E	EXOSC8	KRI1
LARP4B	EIF3G	EXOSC9	KRR1
LARS1	EIF3H	EZR	KRT18
LARS2	EIF3I	FAM120A	KTN1
LGALS1	EIF3J	FAM120B	LARP1
LGALS3	EIF3K	FAM120C	LARP1B
LONP1	EIF3L	FAM98A	LARP4B
LRP1	EIF3M	FAM98B	LARP7
LRPPRC	EIF4A1	FAM98C	LARS1
LRRC47	EIF4A2	FARS2	LAS1L
LRRC59	EIF4A3	FARSA	LGALS1
LRRFIP1	EIF4B	FARSB	LRRC47
LRRFIP2	EIF4E	FASN	LRRFIP1
LSG1	EIF4E2	FASTKD2	LSG1
LSM12	EIF4E3	FASTKD5	LSM1
LSM14A	EIF4ENIF1	FAU	LSM12
LSM2	EIF4G1	FBL	LSM14A
LSM3	EIF4G2	FBLL1	LUC7L
LSM4	EIF4G3	FCF1	LUC7L2
LSM5	EIF4H	FDPS	MAGOHB;MAGOH
LSM7	EIF5	FIP1L1	MAK16
LTA4H	EIF5A	FKBP3	MAP4
LUC7L2	EIF5A2	FKBP4	MARF1
LUC7L3	EIF5B	FLNA	MARK2
LYAR	EIF6	FLYWCH2	MARK2;MARK3;MARK4;MARK1
MAGOH	ELAC2	FMC1;LUC7L2	MATR3
MAGOHB	ELAVL1	FMR1	MBNL1;MBNL2;MBNL2
MAP4	ELAVL2	FNDC3A	MDH2
MARK2	EMG1	FNDC3B	MECP2
MARS1	ENDOG	FRG1BP	MEPCE
MARS2	ENO1	FSCN1	METTL16
MATR3	ENOX2	FTO	MEX3A
MBNL1	EPRS1	FTSJ3	MFAP1
MCTS1	EPRS1 /// QARS1	FUBP1	MKI67
MDH2	ERAL1	FUBP3	MPHOSPH10
MECP2	ERCC3	FUS	MRPL11
METAP2	ERI1	FXR1	MRPS16
MRPL1	ERI3	FXR2	MRPS36
MRPL10	ERN1	FYTTD1	MRPS5
MRPL11	ESF1	G3BP1	MSI1
MRPL12	ESRP1	G3BP2	MSL3
MRPL13	ESRP2	GANAB	MTCL1
MRPL14	ESS2	GAPDH	MTDH
MRPL15	ETF1	GAR1	MVP
MRPL16	EWSR1	GARS1	MYBBP1A
MRPL18	EXOG	GATB	MYEF2
MRPL19	EXOSC1	GATC	N4BP1
MRPL21	EXOSC10	GCFC2	NAF1
MRPL23	EXOSC2	GEMIN2	NAP1L4;NAP1L4b
MRPL24	EXOSC3	GEMIN4	NAT10
MRPL28	EXOSC4	GEMIN5	NCBP2
MRPL3	EXOSC5	GFM1	NCBP3
MRPL37	EXOSC6	GFM2	NCL
MRPL38	EXOSC7	GLE1	NELFE
MRPL39	EXOSC8	GLRX3	NFX1
MRPL4	EXOSC9	GNL1	NGDN
MRPL41	EZH2	GNL2	NGRN
MRPL44	EZR	GNL3	NIFK
MRPL46	FAM120A	GOLGB1	NMD3
MRPL47	FAM120B	GPATCH8	NOB1
MRPL49	FAM120C	GPKOW	NOC2L
MRPL53	FAM32A	GRB2	NOC3L
MRPL55	FAM98A	GRN	NOL10
MRPL58	FAM98B	GRSF1	NOL6
MRPL9	FAM98C	GRWD1	NOL8
MRPS11	FARS2	GSPT1	NOLC1
MRPS14	FARSA	GSPT2	NONO
MRPS17	FARSB	GTF2E2	NOP14
MRPS18A	FASN	GTF2F1	NOP16
MRPS22	FASTKD1	GTPBP1	NOP2
MRPS23	FASTKD2	GTPBP10	NOP56
MRPS27	FASTKD3	GTPBP3	NOP58
MRPS28	FASTKD5	GTPBP4	NPM1
MRPS30	FAU	GUF1	NPM3
MRPS31	FBL	H1-0	NSRP1
MRPS34	FBLL1	H1-2	NSUN2
MRPS35	FBXO17	H1-5	NSUN5
MRPS36	FCF1	HADHB	NUFIP2
MRPS5	FDPS	HARS1	NUP153
MRPS6	FIP1L1	HARS2	NUP35
MRPS7	FKBP3	HBS1L	NUSAP1
MRPS9	FKBP4	HDGF	NVL
MRRF	FLNA	HDLBP	NXF1
MSI2	FLYWCH2	HEATR1	OAS2
MTDH	FMR1	HELZ2	PA2G4
MTREX	FNDC3A	HERC5	PABPC1
MYBBP1A	FNDC3B	HEXIM1	PABPC1;PABPC1L;PABPC5
MYEF2	FRG1	HINT3	PABPC1L2A
NAA15	FSCN1	HLTF	PABPC4;PABPC1
NAP1L4	FTO	HMGB1	PABPC4;PABPC1L2A
NARS1	FTSJ1	HMGB2	PABPN1
NAT10	FTSJ3	HNRNPA0	PAN2
NCBP1	FUBP1	HNRNPA1;HNRNPA1L2	PAPOLG
NCL	FUBP3	HNRNPA2B1	PARN
NME1	FUS	HNRNPA3	PARP1
NOC2L	FXR1	HNRNPAB	PARP12
NOC4L	FXR2	HNRNPC	PARP4
NOL3	FYTTD1	HNRNPD	PATL1
NOL6	G3BP1	HNRNPDL	PCBP1
NOL9	G3BP2	HNRNPF	PCBP2
NOLC1	GANAB	HNRNPH1	PCBP2;PCBP1;PCBP3;PCBP4
NONO	GAPDH	HNRNPH2	PCBP2;PCBP3
NOP2	GAR1	HNRNPH3	PCF11
NOP56	GARS1	HNRNPK	PDCD11
NOP58	GATB	HNRNPL	PDCD4
NOP9	GATC	HNRNPLL	PDIA3
NPM1	GCFC2	HNRNPM	PEBP1
NPM3	GEMIN2	HNRNPR	PEG10
NQO1	GEMIN4	HNRNPU	PELO
NSA2	GEMIN5	HNRNPUL1	PHAX
NSUN2	GEMIN6	HNRNPUL2	PHRF1
NSUN5	GEMIN7	HSP90AA1	PKM
NUDT21	GEMIN8	HSP90AB1	PKM;PKM
NUFIP2	GFM1	HSPA8	PKN2
NUP153	GFM2	HSPA9	PLEC
NUP35	GLE1	HSPB1	PNN
NUTF2	GLRX3	HSPD1	POLDIP3
NVL	GNL1	HSPE1	POLR1E
OAS2	GNL2	HTATSF1	POLR2A
OAS3	GNL3	HUWE1	POP5
P4HB	GNL3L	IARS1	PPAN
PA2G4	GOLGB1	IARS2	PPARGC1B
PABPC1	GPATCH1	IFI16	PPHLN1
PABPC4	GPATCH11	IFIH1	PPIA
PABPN1	GPATCH2	IFIT1	PPIG
PAIP1	GPATCH4	IFIT2	PPIL4
PAIP2	GPATCH8	IFIT3	PPP1R10
PARK7	GPKOW	IFIT5	PRDX1
PARP1	GRB2	ILF2	PRKDC
PCBP1	GRN	ILF3	PRKRA
PCBP2	GRSF1	IMMT	PRPF3
PDCD11	GRWD1	IMP3	PRPF31
PDCD4	GSPT1	IMPDH1	PRPF38A
PDE12	GSPT2	INTS1	PRPF38B
PDIA3	GTF2E2	INTS10	PRPF40A
PDIA4	GTF2F1	INTS2	PRPF40B
PEBP1	GTPBP1	INTS3	PRPF4B
PES1	GTPBP10	INTS4	PRPF6
PHAX	GTPBP2	INTS5	PRRC2B
PHF5A	GTPBP3	INTS6	PRRC2C
PKM	GTPBP4	INTS7	PSIP1
PKN2	GUF1	INTS8	PSMA1
PLEC	H1-0	INTS9	PSMD4
PLRG1	H1-2	IPO11	PSPC1
PNN	H1-5	IPO13	PTBP2
PNPT1	HABP4	IPO4	PTGES3
POLDIP3	HADHB	IPO5	PTPN1
POLR2A	HARS1	IPO7	PUF60
POLR2H	HARS2	IPO8	PUM1
POLR2I	HBP1	IPO9	PUM2
PPIA	HBS1L	IREB2	PURA
PPIB	HDGF	ISY1	PURB
PPIH	HDLBP	KARS1	PUS1
PPIL3	HEATR1	KAT8	PUS7
PPP1R8	HELZ	KHDRBS1	PUS7L
PRDX1	HELZ2	KHDRBS3	PWP2
PRKDC	HEXIM1	KHNYN	R3HCC1
PRKRA	HINT3	KHSRP	R3HDM1
PRORP	HLTF	KIAA1324	R3HDM2
PRPF19	HMGB1	KIF1C	RALY
PRPF31	HMGB2	KPNB1	RANBP2
PRPF4	HNRNPA0	KRI1	RAVER1
PRPF40A	HNRNPA1	KRR1	RBBP6
PRPF4B	HNRNPA2B1	KRT18	RBM10
PRPF6	HNRNPA3	KTN1	RBM12B
PRPF8	HNRNPAB	LARP1	RBM14
PRRC2C	HNRNPC	LARP4	RBM15
PSIP1	HNRNPD	LARP4B	RBM15B
PSMA1	HNRNPDL	LARP7	RBM17
PSMA6	HNRNPF	LARS1	RBM20
PSMC1	HNRNPH1	LARS2	RBM25
PSMD4	HNRNPH2	LAS1L	RBM26
PSPC1	HNRNPH3	LENG9	RBM27
PTBP1	HNRNPK	LGALS1	RBM28
PTCD3	HNRNPL	LGALS3	RBM33
PTGES3	HNRNPLL	LONP1	RBM34
PTPN1	HNRNPM	LRP1	RBM39
PTRH1	HNRNPR	LRPPRC	RBM4;RBM4B
PTRH2	HNRNPU	LRRC47	RBM47
PTRHD1	HNRNPUL1	LRRC59	RBM5
PUF60	HNRNPUL2	LRRFIP1	RBM6
PUM3	HSP90AA1	LRRFIP2	RBM7
PURA	HSP90AB1	LSG1	RBM8A
PURB	HSPA1A	LSM1	RBMS1;RBMS3
PYM1	HSPA8	LSM12	RBMS2
QTRT1	HSPA9	LSM14A	RBMX
RACK1	HSPB1	LSM14B	RBMX;RBMXL1
RAE1	HSPD1	LSM2	RBMX;RBMXL2;RBMXL3;RBMXL1
RALY	HSPE1	LSM3	RBMXL1
RAN	HTATSF1	LSM4	RBMY1E;RBMY1D;RBMY1C;RBMY1A1
RANBP2	HUWE1	LSM5	RBMY1E;RBMY1D;RBMY1C;RBMY1A1;RBMY1J;RBMY1F;RBMY1B
RANBP6	IARS1	LSM6	RBPMS
RARS1	IARS2	LSM7	RECQL4
RBM10	IFI16	LTA4H	REPIN1
RBM12	IFIH1	LUC7L	REXO1
RBM14	IFIT1	LUC7L3	REXO4
RBM17	IFIT2	LYAR	RGPD4;RGPD8;RGPD5;RANBP2;RGPD3
RBM27	IFIT3	MAGOH	RGPD4;RGPD8;RGPD5;RANBP2;RGPD3;RGPD1;RGPD2
RBM3	IFIT5	MAK16	RGPD4;RGPD8;RGPD5;RANBP2;RGPD3;RGPD1;RGPD2;RGPD6
RBM39	IGF2BP1	MAP4	RGPD4;RGPD8;RGPD5;RGPD6;RANBP2;RGPD3;RGPD1;RGPD2
RBM4	IGF2BP2	MARK2	RIOK2
RBM42	IGF2BP3	MARS1	RNF113A
RBM47	IGHMBP2	MARS2	RNH1
RBM8A	ILF2	MATR3	RO60
RBMX	ILF3	MBNL1	RPL12
RCC2	IMMT	MCTS1	RPL13
RDX	IMP3	MDH2	RPL15
RECQL	IMP4	MECP2	RPL18
REXO2	IMPDH1	MEPCE	RPL22L1
RIDA	INTS1	METAP2	RPL24
RNASE2	INTS10	METTL1	RPL27A
RNASE3	INTS11	METTL14	RPL29
RNASE4	INTS12	METTL16	RPL3
RNASET2	INTS2	METTL3	RPL30
RNH1	INTS3	MFAP1	RPLP0;RPLP0P6
RNMT	INTS4	MIF4GD	RPLP1;RPLP2
RNPS1	INTS5	MKRN2	RPN1
RO60	INTS6	MOV10	RPP38
RPF2	INTS7	MPHOSPH10	RPS17;RPS17
RPL10	INTS8	MRM1	RPS2
RPL10A	INTS9	MRM3	RPS26
RPL11	IPO11	MRPL1	RPS27L;RPS27
RPL12	IPO13	MRPL10	RPS3
RPL13	IPO4	MRPL11	RPS3A
RPL13A	IPO5	MRPL12	RPS4X
RPL14	IPO7	MRPL13	RPS6
RPL15	IPO8	MRPL14	RPS8
RPL17	IPO9	MRPL15	RPSAP58;RPSA
RPL18	IREB2	MRPL16	RRBP1
RPL18A	ISG20	MRPL17	RRP12
RPL19	ISG20L2	MRPL18	RRP15
RPL21	ISY1	MRPL19	RRP1B
RPL22	KARS1	MRPL2	RRP36
RPL23	KAT8	MRPL20	RRP8
RPL23A	KHDRBS1	MRPL21	RRS1
RPL24	KHDRBS2	MRPL22	RSL1D1
RPL26	KHDRBS3	MRPL23	RTCB
RPL27	KHNYN	MRPL24	RTF1
RPL27A	KHSRP	MRPL27	RTN4
RPL28	KIAA1324	MRPL28	S100A16
RPL29	KIF1C	MRPL3	SAFB
RPL3	KIN	MRPL30	SAFB2
RPL30	KMT2C	MRPL32	SAFB2;SAFB
RPL31	KNOP1	MRPL34	SAMD4B
RPL32	KPNB1	MRPL35	SAMSN1
RPL35	KRI1	MRPL37	SARS2
RPL35A	KRR1	MRPL38	SART1
RPL36	KRT18	MRPL39	SART3
RPL36AL	KTN1	MRPL4	SCAF1
RPL37A	LARP1	MRPL40	SCAF11
RPL38	LARP1B	MRPL41	SCAF4
RPL39	LARP4	MRPL42	SCAF8
RPL4	LARP4B	MRPL43	SEC23IP
RPL5	LARP6	MRPL44	SEC61B
RPL6	LARP7	MRPL45	SEC63
RPL7	LARS1	MRPL46	SEPSECS
RPL7A	LARS2	MRPL47	SERBP1
RPL8	LAS1L	MRPL48	SETD1A
RPL9	LCMT2	MRPL49	SETD1B
RPLP0	LENG9	MRPL50	SETX
RPLP1	LGALS1	MRPL52	SF1
RPLP2	LGALS3	MRPL53	SF3A1
RPN1	LLPH	MRPL54	SF3A3
RPP25L	LONP1	MRPL55	SF3B1
RPP30	LRP1	MRPL57	SF3B2
RPP38	LRPPRC	MRPL58	SFPQ
RPS10	LRRC47	MRPL9	SFSWAP
RPS11	LRRC59	MRPS10	SKIV2L
RPS12	LRRFIP1	MRPS11	SLBP
RPS13	LRRFIP2	MRPS12	SLC25A5
RPS14	LSG1	MRPS14	SLC25A6;SLC25A5;SLC25A4;SLC25A31
RPS15	LSM1	MRPS15	SLC3A2
RPS15A	LSM12	MRPS16	SLC4A1AP
RPS16	LSM14A	MRPS17	SLIRP
RPS17	LSM14B	MRPS18A	SLTM
RPS18	LSM2	MRPS18B	SLU7
RPS19	LSM3	MRPS18C	SMAD5
RPS2	LSM4	MRPS2	SMAD9
RPS20	LSM5	MRPS21	SMAD9;SMAD1
RPS21	LSM6	MRPS22	SMG1
RPS23	LSM7	MRPS23	SMG5
RPS24	LTA4H	MRPS24	SMG7
RPS25	LUC7L	MRPS25	SMG9
RPS26	LUC7L2	MRPS26	SMN2;SMN1
RPS27	LUC7L3	MRPS27	SMNDC1
RPS27A	LYAR	MRPS28	SND1
RPS28	MAGOH	MRPS30	SNRNP200
RPS29	MAGOHB	MRPS31	SNRNP70
RPS3	MAK16	MRPS33	SNRPA1
RPS3A	MAP4	MRPS34	SNRPD2
RPS4X	MARF1	MRPS35	SNRPG
RPS4Y1	MARK2	MRPS36	SNTB2
RPS5	MARS1	MRPS5	SNU13
RPS6	MARS2	MRPS6	SNW1
RPS7	MATR3	MRPS7	SON
RPS8	MAZ	MRPS9	SORBS2
RPS9	MBNL1	MRRF	SPATS2L
RPSA	MCTS1	MRTO4	SPEN
RRBP1	MDH2	MSI2	SRBD1
RRP1	MECP2	MTDH	SRFBP1
RRP12	MEPCE	MTERF4	SRPK2
RRP9	METAP2	MTFMT	SRRM1
RRS1	METTL1	MTG1	SRRM2
RSL1D1	METTL14	MTIF2	SRRM3
RTCA	METTL16	MTIF3	SRRM4
RTCB	METTL2B	MTPAP	SRRT
RTF1	METTL3	MTREX	SRSF1
RTN4	METTL5	MVP	SRSF10
RTRAF	MEX3A	MYBBP1A	SRSF11
RUVBL1	MFAP1	MYEF2	SRSF2;SRSF2
RUVBL2	MIF4GD	N4BP1	SRSF3
S100A16	MKI67	NAA15	SRSF4
S100A4	MKRN1	NAA38	SRSF4;SRSF6
SAFB	MKRN2	NAP1L4	SRSF5
SAMHD1	MOV10	NARS1	SRSF6
SARNP	MPHOSPH10	NARS2	SRSF7
SARS1 /// SARS2	MPHOSPH6	NAT10	SRSF8
SART1	MRM1	NCBP1	SRSF9
SART3	MRM2	NCBP2	SSBP1
SBDS	MRM3	NCBP3	SSRP1
SEC23IP	MRPL1	NCL	STAU1
SEC61B	MRPL10	NDUFV3	STAU2
SEC63	MRPL11	NELFE	STIP1
SERBP1	MRPL12	NGDN	STRAP
SERPINH1	MRPL13	NHP2	SUB1
SF1	MRPL14	NIFK	SUGP1
SF3A1	MRPL15	NIP7	SUGP2
SF3A2	MRPL16	NMD3	SUMO1
SF3A3	MRPL17	NME1	SUPT16H
SF3B1	MRPL18	NOB1	SUPT5H
SF3B2	MRPL19	NOC2L	SUPT6H
SF3B3	MRPL2	NOC3L	SURF6
SF3B4	MRPL20	NOC4L	SUZ12
SF3B5	MRPL21	NOL10	SYMPK
SFPQ	MRPL22	NOL11	TAF15;FUS
SLC16A3	MRPL23	NOL3	TAF9
SLC25A5	MRPL24	NOL6	TARS1
SLC3A2	MRPL27	NOL7	TASOR
SLIRP	MRPL28	NOL9	TCF20
SLTM	MRPL3	NOLC1	TCOF1
SMAD3	MRPL30	NONO	TDRD7
SMN1	MRPL32	NOP10	TENT4B
SMNDC1	MRPL33	NOP14	TFAM
SND1	MRPL34	NOP16	TFIP11
SNRNP200	MRPL35	NOP2	TGS1
SNRNP40	MRPL37	NOP53	THOC1
SNRNP70	MRPL38	NOP56	THOC2
SNRPA	MRPL39	NOP58	THRAP3
SNRPA1	MRPL4	NOP9	THUMPD1
SNRPB	MRPL40	NOSIP	TMSB4XP4;TMSB4X
SNRPC	MRPL41	NPM1	TNRC6B
SNRPD1	MRPL42	NPM3	TNS1
SNRPD2	MRPL43	NQO1	TOE1
SNRPD3	MRPL44	NSA2	TPD52L2
SNRPE	MRPL45	NSUN2	TRA2A
SNRPF	MRPL46	NSUN4	TRA2B
SNTB2	MRPL47	NSUN5	TRA2B;TRA2A
SNU13	MRPL48	NSUN6	TRIM56
SNW1	MRPL49	NUDT16	TRMT112
SON	MRPL50	NUDT16L1	TSFM
SORBS2	MRPL51	NUDT21	TSNAX;DISC1;TSNAX
SREK1	MRPL52	NUFIP2	TSR3
SRP14	MRPL53	NUP153	TTF2
SRP19	MRPL54	NUP35	TUT1;MIR3654
SRP54	MRPL55	NUP42	TUT7
SRP68	MRPL57	NUTF2	TXN
SRP72	MRPL58	NVL	U2AF1;U2AF1L4
SRP9	MRPL9	NXF1	U2AF2
SRPRA	MRPS10	NXF2	U2SURP
SRRM1	MRPS11	OAS1	UBA1
SRRM2	MRPS12	OAS2	UBA52;UBB;RPS27A;UBC
SRRT	MRPS14	OAS3	UBA52;UBB;RPS27A;UBC;UBBP4
SRSF1	MRPS15	OASL	UBAP2L
SRSF10	MRPS16	P4HB	UBTF
SRSF11	MRPS17	PA2G4	UNK
SRSF2	MRPS18A	PABPC1;PABPC3	UPF1
SRSF3	MRPS18B	PABPC4	UPF2
SRSF4	MRPS18C	PABPN1	USP10
SRSF5	MRPS2	PAIP1	USP10;DKFZp686E14181
SRSF6	MRPS21	PAIP2	USP36
SRSF7	MRPS22	PAPOLA	USP39
SRSF9	MRPS23	PARK7	UTP11
SSB	MRPS24	PARN	UTP14A
SSBP1	MRPS25	PARP1	UTP18
SSRP1	MRPS26	PARP12	UTP25
STAU1	MRPS27	PARP4	UTP3
STIP1	MRPS28	PARS2	WARS1
STRAP	MRPS30	PATL1	WDR3
STRBP	MRPS31	PCBP1	WDR43
SUB1	MRPS33	PCBP2	WDR75
SUCLG1	MRPS34	PCBP2;PCBP3	WRAP53
SUGP2	MRPS35	PCF11	WRN
SUMO1	MRPS36	PDCD11	XAB2
SUPT16H	MRPS5	PDCD4	XPO1
SUPT5H	MRPS6	PDE12	XPO4
SUPT6H	MRPS7	PDIA3	XPO5
SYNCRIP	MRPS9	PDIA4	XRCC5
TAF15	MRRF	PEBP1	XRCC6
TAF9	MRTO4	PELO	XRN1
TARDBP	MSI1	PES1	XRN2
TARS1	MSI2	PHAX	YBX1
TBL2	MSL3	PHF5A	YBX1;YBX2;YBX3
TCERG1	MTCL1	PIH1D1	YRDC
TCOF1	MTDH	PIN4	YTHDC1
TES	MTERF4	PKM	YTHDF2
TFAM	MTFMT	PKN2	YWHAE
TFB2M	MTG1	PLEC	YWHAG
TFRC	MTIF2	PLRG1	YWHAQ;YWHAB;SFN;YWHAG;YWHAE;YWHAZ;YWHAH
THOC1	MTIF3	PNN	YWHAQ;YWHAB;YWHAE;YWHAH;SFN;YWHAG;YWHAZ
THOC2	MTO1	PNO1	YWHAZ
THOC3	MTPAP	PNPT1	ZC3H11A
THRAP3	MTREX	POLDIP3	ZC3H13
THUMPD1	MTRF1L	POLR2A	ZC3H14
TIA1	MVP	POLR2B	ZC3H15
TIAL1	MYBBP1A	POLR2D	ZC3H18
TMSB4X	MYEF2	POLR2E	ZC3H4
TNPO1	N4BP1	POLR2G	ZC3H7B
TNPO2	NAA15	POLR2H	ZC3H8
TNPO3	NAA38	POLR2I	ZC3HAV1
TNS1	NAF1	POLR2J;POLR2J3;POLR2J2	ZC3HC1
TPD52L2	NAP1L4b	POLR2L	ZCCHC17
TPR	NARS1	POLR3E	ZCCHC2
TPT1	NARS2	POLRMT	ZCCHC8
TRA2B	NAT10	POP1	ZCRB1
TRAP1	NCBP1	POP7	ZFC3H1
TRIM25	NCBP2	PPAN	ZFP36
TRIP6	NCBP3	PPIA	ZFP36L1
TRMT10C	NCL	PPIB	ZFP36L2
TRMT11	NDUFV3	PPIE	ZFR
TRMT112	NELFE	PPIG	ZNF106;ZNF106
TRMT1L	NFX1	PPIH	ZNF326
TRMT61A	NGDN	PPIL3	ZNF638
TRNT1	NGRN	PPIL4	ZNF768
TSFM	NHP2	PPP1R10	ZNHIT6
TSN	NIFK	PPP1R8	ZRANB2
TSNAX	NIP7	PPWD1	ZRSR2
TSR1	NKRF	PQBP1	ZYX
TST	NMD3	PRDX1
TUFM	NME1	PRKDC
TWF2	NOA1	PRKRA
TXN	NOB1	PRORP
TXNL4A	NOC2L	PRPF18
U2AF1	NOC3L	PRPF19
U2AF2	NOC4L	PRPF3
U2SURP	NOL10	PRPF31
UBA1	NOL11	PRPF38A
UBAP2L	NOL12	PRPF38B
UBE2L3	NOL3	PRPF39
UBFD1	NOL6	PRPF4
UBTF	NOL7	PRPF40A
UPF1	NOL8	PRPF4B
USO1	NOL9	PRPF6
USP10	NOLC1	PRPF8
USP39	NOM1	PRRC2C
UTP14A	NONO	PSIP1
UTP15	NOP10	PSMA1
VARS1	NOP14	PSMA6
WARS1	NOP16	PSMC1
WARS2	NOP2	PSMD4
WDR12	NOP53	PSPC1
WDR3	NOP56	PTBP1
WDR43	NOP58	PTBP2
WDR5	NOP9	PTBP3
WDR61	NOSIP	PTCD1
XAB2	NOVA1	PTCD3
XPO1	NPM1	PTGES3
XPO5	NPM3	PTPN1
XPO7	NQO1	PTRH1
XPOT	NSA2	PTRH2
XRCC5	NSRP1	PTRHD1
XRCC6	NSUN2	PUF60
XRN2	NSUN4	PUM1
YARS1	NSUN5	PUM2
YARS2	NUDT16	PUM3
YBX1	NUDT16L1	PURA
YBX3	NUDT21	PURB
YTHDC2	NUFIP1	PUS1
YTHDF2	NUFIP2	PUS7
YTHDF3	NUP153	PWP2
YWHAE	NUP35	PYM1
YWHAG	NUP42	QKI
YWHAZ	NUSAP1	QRSL1
ZC3H15	NUTF2	QTRT1
ZC3HAV1	NVL	QTRT2
ZFR	NXF1	RACK1
ZRANB2	NXF2	RAE1
ZYX	NXT1	RALY
	NXT2	RAN
	OAS2	RANBP2
	OAS3	RANBP6
	P4HB	RARS1
	PA2G4	RARS2
	PABPC1	RAVER1
	PABPC1L2A	RAVER2
	PABPC4	RBBP6
	PABPC5	RBFOX1;RBFOX2;RBFOX3
	PABPN1	RBM10
	PAIP1	RBM12
	PAN2	RBM12B
	PAN3	RBM14
	PAPOLA	RBM15
	PARK7	RBM15B
	PARN	RBM17
	PARP1	RBM19
	PARP12	RBM22
	PARP4	RBM24;RBM38
	PARS2	RBM25
	PATL1	RBM26
	PCBP1	RBM27
	PCBP2	RBM28
	PCF11	RBM3
	PDCD11	RBM33
	PDCD4	RBM34
	PDCD7	RBM39
	PDE12	RBM4
	PDIA3	RBM42
	PDIA4	RBM45
	PEBP1	RBM47
	PEG10	RBM4B
	PELO	RBM5
	PES1	RBM7
	PHAX	RBM8A
	PHF5A	RBMS1
	PHF6	RBMX
	PHRF1	RBMXL1
	PIH1D1	RBPMS
	PIN4	RCC1L
	PINX1	RCC2
	PKM	RCL1
	PKN2	RDX
	PLD6	RECQL
	PLEC	REPIN1
	PLRG1	REXO2
	PNN	RIDA
	PNO1	RNASE2
	PNPT1	RNASE3
	POLDIP3	RNASE4
	POLR1E	RNASE6
	POLR2A	RNASEH2A
	POLR2B	RNASEH2B
	POLR2D	RNASEH2C
	POLR2E	RNASEL
	POLR2G	RNASET2
	POLR2H	RNF113A
	POLR2I	RNH1
	POLR2J	RNMT
	POLR2K	RNPC3
	POLR2L	RNPS1
	POLR3E	RO60
	POLRMT	RPF1
	POP1	RPF2
	POP4	RPL10
	POP5	RPL10A
	POP7	RPL11
	PPAN-P2RY11	RPL12
	PPHLN1	RPL13
	PPIA	RPL13A
	PPIB	RPL14
	PPIE	RPL15
	PPIG	RPL17
	PPIH	RPL18
	PPIL3	RPL18A
	PPIL4	RPL19
	PPP1R10	RPL21
	PPP1R8	RPL22
	PPWD1	RPL22L1
	PQBP1	RPL23
	PRDX1	RPL23A
	PRIM1	RPL24
	PRKDC	RPL26
	PRKRA	RPL26L1
	PRORP	RPL27
	PRPF18	RPL27A
	PRPF19	RPL28
	PRPF3	RPL29
	PRPF31	RPL3
	PRPF38A	RPL30
	PRPF38B	RPL31
	PRPF39	RPL32
	PRPF4	RPL34
	PRPF40A	RPL35
	PRPF40B	RPL35A
	PRPF4B	RPL36
	PRPF6	RPL36AL
	PRPF8	RPL37A
	PRR3	RPL38
	PRRC2B	RPL39P5;RPL39
	PRRC2C	RPL4
	PSIP1	RPL5
	PSMA1	RPL6
	PSMA6	RPL7
	PSMC1	RPL7A
	PSMD4	RPL7L1
	PSPC1	RPL8
	PTBP1	RPL9
	PTBP2	RPLP0;RPLP0P6
	PTBP3	RPLP1
	PTCD1	RPLP2
	PTCD2	RPN1
	PTCD3	RPP25L
	PTGES3	RPP30
	PTPN1	RPP38
	PTRH1	RPP40
	PTRH2	RPS10
	PTRHD1	RPS11
	PUF60	RPS12
	PUM1	RPS13
	PUM2	RPS14
	PUM3	RPS15
	PURA	RPS15A
	PURB	RPS16
	PUS1	RPS17;RPS17
	PUS10	RPS18
	PUS3	RPS19
	PUS7	RPS2
	PUS7L	RPS20
	PUSL1	RPS21
	PWP2	RPS23
	PYM1	RPS24
	QKI	RPS25
	QRSL1	RPS26;RPS26P11
	QTRT1	RPS27
	QTRT2	RPS27A
	R3HCC1	RPS27L
	R3HCC1L	RPS28
	R3HDM1	RPS29
	RACK1	RPS3
	RAE1	RPS3A
	RALY	RPS4X
	RAMAC	RPS4Y1
	RAN	RPS5
	RANBP2	RPS6
	RANBP6	RPS7
	RARS1	RPS8
	RARS2	RPS9
	RAVER1	RPSA
	RAVER2	RPUSD3
	RBBP6	RRBP1
	RBFOX2	RRP1
	RBM10	RRP12
	RBM12	RRP15
	RBM12B	RRP1B
	RBM14	RRP7A
	RBM15	RRP8
	RBM15B	RRP9
	RBM17	RRS1
	RBM19	RSL1D1
	RBM22	RTCA
	RBM25	RTCB
	RBM26	RTF1
	RBM27	RTN4
	RBM28	RTRAF
	RBM3	RUVBL1
	RBM33	RUVBL2
	RBM34	S100A16
	RBM39	S100A4
	RBM4	SAFB
	RBM41	SAFB2
	RBM42	SAMD4B
	RBM45	SAMHD1
	RBM47	SAP18
	RBM4B	SARNP
	RBM5	SARS1 /// SARS2
	RBM6	SARS2
	RBM7	SART1
	RBM8A	SART3
	RBMS1	SBDS
	RBMS2	SCAF1
	RBMX	SCAF11
	RBMX2	SCAF4
	RBMXL1	SCAF8
	RBMY1B	SEC23IP
	RBPMS	SEC61B
	RC3H1	SEC63
	RC3H2	SEPSECS
	RCC1L	SERBP1
	RCC2	SERPINH1
	RCL1	SETD1A
	RDX	SETD7
	RECQL	SETX
	RECQL4	SF1
	RECQL5	SF3A1
	REPIN1	SF3A2
	REXO2	SF3A3
	REXO4	SF3B1
	RIDA	SF3B2
	RIOK1	SF3B3
	RIOK2	SF3B4
	RIOK3	SF3B5
	RNASE2	SFPQ
	RNASE3	SIDT1
	RNASE4	SIDT2
	RNASEH1	SKIV2L
	RNASEH2A	SLC25A5
	RNASEH2B	SLC3A2
	RNASEH2C	SLC4A1AP
	RNASEL	SLIRP
	RNASET2	SLTM
	RNF113A	SMAD1
	RNGTT	SMAD2
	RNH1	SMAD3
	RNMT	SMAD4
	RNPC3	SMG1
	RNPS1	SMG5
	RO60	SMG8
	RPF1	SMG9
	RPF2	SMN1
	RPL10	SMNDC1
	RPL10A	SND1
	RPL11	SNRNP200
	RPL12	SNRNP40
	RPL13	SNRNP70
	RPL13A	SNRPA
	RPL14	SNRPA1
	RPL15	SNRPB;SNRPN
	RPL17	SNRPB2
	RPL18	SNRPC
	RPL18A	SNRPD1
	RPL19	SNRPD2
	RPL21	SNRPD3
	RPL22	SNRPE
	RPL22L1	SNRPF
	RPL23	SNRPG;SNRPGP15
	RPL23A	SNTB2
	RPL24	SNU13
	RPL26	SNW1
	RPL26L1	SON
	RPL27	SORBS2
	RPL27A	SPATS2L
	RPL28	SPOUT1
	RPL29	SRA1
	RPL3	SRBD1
	RPL30	SREK1
	RPL31	SRP14
	RPL32	SRP19
	RPL34	SRP54
	RPL35	SRP68
	RPL35A	SRP72
	RPL36	SRP9
	RPL36A	SRPK2
	RPL36AL	SRPRA
	RPL37	SRRM1
	RPL37A	SRRM2
	RPL38	SRRT
	RPL39	SRSF1
	RPL3L	SRSF10
	RPL4	SRSF11
	RPL5	SRSF2
	RPL6	SRSF3
	RPL7	SRSF4
	RPL7A	SRSF5
	RPL7L1	SRSF6
	RPL8	SRSF7
	RPL9	SRSF9
	RPLP0	SSB
	RPLP1	SSBP1
	RPLP2	SSRP1
	RPN1	SSU72
	RPP14	STAU1
	RPP21	STAU2
	RPP25L	STIP1
	RPP30	STRAP
	RPP38	STRBP
	RPP40	STXBP1
	RPS10	SUB1
	RPS11	SUCLG1
	RPS12	SUGP2
	RPS13	SUMO1
	RPS14	SUPT16H
	RPS15	SUPT4H1
	RPS15A	SUPT5H
	RPS16	SUPT6H
	RPS17	SUPV3L1
	RPS18	SURF6
	RPS19	SUZ12
	RPS19BP1	SYF2
	RPS2	SYMPK
	RPS20	SYNCRIP
	RPS21	SYNE1
	RPS23	TAF15
	RPS24	TAF9B;TAF9
	RPS25	TARBP1
	RPS26	TARDBP
	RPS27	TARS1
	RPS27A	TARS2
	RPS27L	TARS3
	RPS28	TASOR
	RPS29	TBL2
	RPS3	TBL3
	RPS3A	TBRG4
	RPS4X	TCERG1
	RPS4Y1	TCF20
	RPS5	TCOF1
	RPS6	TDRD1
	RPS7	TDRD7
	RPS8	TDRKH
	RPS9	TEFM
	RPSA	TEP1
	RPUSD2	TES
	RPUSD3	TFAM
	RPUSD4	TFB1M
	RRBP1	TFB2M
	RRP1	TFIP11
	RRP12	TFRC
	RRP15	THOC1
	RRP1B	THOC2
	RRP7A	THOC3
	RRP8	THOC5
	RRP9	THOC6
	RRS1	THOC7
	RSL1D1	THRAP3
	RSL24D1	THUMPD1
	RSRC1	THUMPD3
	RTCA	TIA1
	RTCB	TIAL1
	RTF1	TLR3
	RTN4	TMSB4X
	RTRAF	TNPO1
	RUVBL1	TNPO2
	RUVBL2	TNPO3
	S100A16	TNRC6B
	S100A4	TNS1
	SAFB	TOP1
	SAFB2	TPD52L2
	SAMD4A	TPR
	SAMD4B	TPT1
	SAMHD1	TRA2A
	SAP18	TRA2B
	SARNP	TRAP1
	SARS1 /// SARS2	TRIM21
	SARS2	TRIM25
	SART1	TRIM56
	SART3	TRIP6
	SBDS	TRMT1
	SCAF1	TRMT10C
	SCAF11	TRMT11
	SCAF4	TRMT112
	SCAF8	TRMT1L
	SCG3	TRMT2A
	SEC23IP	TRMT5
	SEC61B	TRMT6
	SEC63	TRMT61A
	SECISBP2	TRMT61B
	SECISBP2L	TRMU
	SERBP1	TRNT1
	SERPINH1	TRPT1
	SETD1A	TRUB1
	SETD1B	TSEN34
	SETD7	TSFM
	SETX	TSN
	SF1	TSNAX
	SF3A1	TSR1
	SF3A2	TSR2
	SF3A3	TST
	SF3B1	TUFM
	SF3B14	TUT1
	SF3B2	TUT4
	SF3B3	TUT7
	SF3B4	TWF2
	SF3B5	TXN
	SFPQ	TXNL4A
	SFSWAP	U2AF1;U2AF1L4
	SHQ1	U2AF2
	SIDT1	U2SURP
	SIDT2	UBA1
	SKIV2L	UBAP2
	SLBP	UBAP2L
	SLC16A3	UBE2I
	SLC25A5	UBE2L3
	SLC3A2	UBFD1
	SLC4A1AP	UBTF
	SLIRP	UCHL5
	SLTM	UNK
	SLU7	UPF1
	SMAD1	UPF2
	SMAD2	URB1
	SMAD3	URB2
	SMAD4	URM1
	SMAD5	USO1
	SMG1	USP10
	SMG5	USP39
	SMG6	UTP14A
	SMG7	UTP15
	SMG8	UTP18
	SMG9	UTP20
	SMN1	UTP25
	SMNDC1	UTP3
	SND1	UTP4
	SNIP1	UTP6
	SNRNP200	VARS1
	SNRNP27	VARS2
	SNRNP35	WARS1
	SNRNP40	WARS2
	SNRNP70	WDR12
	SNRPA	WDR3
	SNRPA1	WDR36
	SNRPB	WDR4
	SNRPB2	WDR43
	SNRPC	WDR46
	SNRPD1	WDR5
	SNRPD2	WDR6
	SNRPD3	WDR61
	SNRPE	WDR75
	SNRPF	WRAP53
	SNRPG	WRN
	SNTB2	XAB2
	SNU13	XPO1
	SNUPN	XPO4
	SNW1	XPO5
	SON	XPO6
	SORBS2	XPO7
	SPATS2	XPOT
	SPATS2L	XRCC5
	SPEN	XRCC6
	SPOUT1	XRN1
	SRA1	XRN2
	SRBD1	YARS1
	SREK1	YARS2
	SRFBP1	YBX1
	SRP14	YBX3
	SRP19	YRDC
	SRP54	YTHDC2
	SRP68	YTHDF2
	SRP72	YTHDF3
	SRP9	YWHAE
	SRPK2	YWHAG
	SRPRA	YWHAZ
	SRRM1	ZC3H11A
	SRRM2	ZC3H13
	SRRT	ZC3H14
	SRSF1	ZC3H15
	SRSF10	ZC3H18
	SRSF11	ZC3H4
	SRSF2	ZC3H7A
	SRSF3	ZC3H7B
	SRSF4	ZC3HAV1
	SRSF5	ZC3HAV1L
	SRSF6	ZC3HC1
	SRSF7	ZCCHC8
	SRSF8	ZFR
	SRSF9	ZNF326
	SSB	ZNF598
	SSBP1	ZNF622
	SSRP1	ZNF638
	SSU72	ZNFX1
	STAU1	ZRANB2
	STAU2	ZYX
	STIP1
	STRAP
	STRBP
	STXBP1
	SUB1
	SUCLG1
	SUGP1
	SUGP2
	SUMO1
	SUPT16H
	SUPT4H1
	SUPT5H
	SUPT6H
	SUPV3L1
	SURF6
	SUZ12
	SYF2
	SYMPK
	SYNCRIP
	SYNE1
	TAF15
	TAF9
	TARBP1
	TARDBP
	TARS1
	TARS2
	TARS3
	TASOR
	TBL2
	TBL3
	TBRG4
	TCERG1
	TCF20
	TCOF1
	TDRD1
	TDRD3
	TDRD7
	TDRKH
	TEFM
	TENT4B
	TEP1
	TES
	TFAM
	TFB1M
	TFB2M
	TFIP11
	TFRC
	THG1L
	THOC1
	THOC2
	THOC3
	THOC5
	THOC6
	THOC7
	THRAP3
	THUMPD1
	THUMPD2
	THUMPD3
	TIA1
	TIAL1
	TMSB4X
	TNPO1
	TNPO2
	TNPO3
	TNRC6B
	TNS1
	TOE1
	TOP1
	TOP3B
	TPD52L2
	TPR
	TPT1
	TRA2A
	TRA2B
	TRAP1
	TRIM21
	TRIM25
	TRIM39
	TRIM56
	TRIP6
	TRIT1
	TRMT1
	TRMT10A
	TRMT10C
	TRMT11
	TRMT112
	TRMT13
	TRMT1L
	TRMT2A
	TRMT5
	TRMT6
	TRMT61A
	TRMT61B
	TRMU
	TRNAU1AP
	TRNT1
	TRPT1
	TRUB1
	TRUB2
	TSEN15
	TSEN2
	TSEN34
	TSEN54
	TSFM
	TSN
	TSNAX
	TSR1
	TSR2
	TST
	TTF2
	TUFM
	TUT1
	TUT4
	TUT7
	TWF2
	TXN
	TXNL4A
	TXNL4B
	TYW1
	TYW5
	U2AF1
	U2AF2
	U2SURP
	UBA1
	UBA52
	UBAP2
	UBAP2L
	UBE2I
	UBE2L3
	UBFD1
	UBTF
	UCHL5
	UNK
	UPF1
	UPF2
	UPF3A
	UPF3B
	URB1
	URB2
	URM1
	USO1
	USP10
	USP36
	USP39
	UTP11
	UTP14A
	UTP15
	UTP18
	UTP20
	UTP23
	UTP25
	UTP3
	UTP4
	UTP6
	VARS1
	VARS2
	WARS1
	WARS2
	WBP4
	WDR12
	WDR3
	WDR36
	WDR4
	WDR43
	WDR46
	WDR5
	WDR6
	WDR61
	WDR75
	WDR83
	WRAP53
	WRN
	XAB2
	XPO1
	XPO4
	XPO5
	XPO6
	XPO7
	XPOT
	XRCC5
	XRCC6
	XRN1
	XRN2
	YARS1
	YARS2
	YBX1
	YBX3
	YRDC
	YTHDC1
	YTHDC2
	YTHDF1
	YTHDF2
	YTHDF3
	YWHAE
	YWHAG
	YWHAZ
	ZC3H11A
	ZC3H13
	ZC3H14
	ZC3H15
	ZC3H18
	ZC3H4
	ZC3H6
	ZC3H7A
	ZC3H7B
	ZC3H8
	ZC3HAV1
	ZC3HAV1L
	ZC3HC1
	ZCCHC17
	ZCCHC24
	ZCCHC3
	ZCCHC8
	ZCRB1
	ZFC3H1
	ZFP36L1
	ZFR
	ZGPAT
	ZMAT2
	ZNF326
	ZNF346
	ZNF385A
	ZNF579
	ZNF598
	ZNF622
	ZNF638
	ZNFX1
	ZNHIT6
	ZRANB2
	ZRSR2
	ZYX

## Sheet: Supplementary Table 3
Supplementary Table 3. RBPs significantly differentially expressed between sample types in the datasets used utilized in this study.
Latonen et al. 2018	Iglesias-Gato et al. 2018	Sinha et al. 2019	Drake et al. 2016
ACAA2	AAR2	ALDH6A1	AARSD1;PTGES3L-AARSD1
AHNAK	AARS2	CTNNA1	ABCF1
AIMP1	AATF	EEF2	AFF4
AIMP2	ABCE1	KIF1C	AHNAK
ALDH18A1	ABT1	KRT18	AKAP8
ALDH6A1	ACAA2	LARP4	ANKRD17
ALYREF	ACO1	LRP1	ATXN1L
APEX1	ACTN4	NUDT16	BCLAF1
ARCN1	ADAR	RPL22	BCLAF3
ASS1	ADARB1	RPL9	BOP1;KM-PA-2
ATP5F1A	ADD1	RPS12	BUD13
AZGP1	AFF4	SPATS2L	CAST
BCLAF1	AGO1	SYNE1	CCAR2
BST2	AIMP1	TARS1	CCDC9
BZW1	AIMP2	TRMT11	CDC42EP4
C1QBP	ALDH18A1		CLK3
CALR	ANKHD1		CSDC2
CANX	ANKRD17		CSRP1
CAPRIN1	ANXA2		DCP1B
CAST	APEH		DDX59
CAVIN1	APOBEC3C		DENR
CCAR2	AQR		DNMT1
CCDC124	ASCC3		DSP
CCT4	ATXN2L		EEF2K
CCT6A	AZGP1		EIF2B5
CDK9	BMS1		EIF3H
CHERP	BOP1		EIF3K
CLNS1A	BRIX1		EIF4B
CNP	BYSL		EIF4G1
COL14A1	BZW2		EIF5B
CPNE3	C11orf68		EZH2
CRYZ	C1orf35		FASN
CSRP1	C1QBP		FLNA
CSTB	CACTIN		G3BP1
CTNNA1	CAST		HEATR1
DAP3	CAVIN1		HNRNPA2B1
DARS2	CCAR1		HNRNPA3
DCD	CCDC47		HNRNPC
DCN	CCDC9		HNRNPK
DCP1A	CCT4		HNRNPM
DDX1	CCT6A		HNRNPU
DDX17	CD3EAP		HNRNPUL2-BSCL2;HNRNPUL2
DDX19A	CDC42EP4		HSP90AA1
DENR	CDC5L		HSP90AB1;HSP90AB2P
DHX15	CDK9		HSPD1
DHX36	CEBPZ		HTATSF1
DHX38	CELF1		HUWE1
DHX9	CKAP4		IPO5
DUT	CLNS1A		KMT2C
DYNC1H1	CMSS1		KRI1
DYNC1LI1	CMTR1		LAS1L
EDF1	CNOT1		LGALS1
EEF1A2	CNP		LSM12
EEF1B2	COL14A1		MARK2;MARK3;MARK4;MARK1
EEF1D	CPNE3		MFAP1
EEF1E1	CPSF1		NAT10
EEF1G	CPSF4		NCL
EEF2	CRKL		NELFE
EIF2AK2	CRNKL1		NMD3
EIF2B5	CRYZ		NOL8
EIF2S3	CSRP1		NPM1
EIF3B	CSTB		NSUN2
EIF3CL	CSTF1		NUP153
EIF3D	CSTF2		PA2G4
EIF3E	CSTF3		PABPC1L2A
EIF3K	DAP3		PCBP2;PCBP3
EIF4A1	DARS1		PDCD4
EIF4A3	DARS2		PHRF1
EIF4B	DCAF13		PLEC
EIF4G1	DCP1A		PNN
EIF4H	DCPS		POLR2A
EIF5A	DDX1		PPAN
EIF5B	DDX18		PPIG
EIF6	DDX20		PRDX1
ELAVL1	DDX21		PRKDC
ENO1	DDX23		PRPF38B
EPRS1 /// QARS1	DDX24		PRPF40A
ETF1	DDX27		PTGES3
EWSR1	DDX28		PTGES3
EXOSC7	DDX31		R3HDM2
FAM120A	DDX39A		RAVER1
FAM98B	DDX3X		RBM10
FARSA	DDX41		RBM14
FASN	DDX47		RBM27
FBL	DDX5		RBM5
FKBP4	DDX50		RBM7
FLNA	DDX51		RGPD4;RGPD8;RGPD5;RANBP2;RGPD3;RGPD1;RGPD2
FUBP1	DDX52		RNF113A
FUBP3	DDX54		RNH1
FUS	DDX55		RPL12
GANAB	DDX56		RPS8
GAPDH	DDX59		RRBP1
GLRX3	DDX6		RSL1D1
GRWD1	DEK		RTN4
H1-2	DHX15		SAFB
H1-5	DHX30		SCAF1
HADHB	DHX33		SEC23IP
HDGF	DHX36		SERBP1
HDLBP	DHX37		SF1
HMGB2	DHX57		SF3A3
HNRNPA0	DHX8		SF3B2
HNRNPA1	DHX9		SLC4A1AP
HNRNPA2B1	DIAPH1		SNRNP200
HNRNPF	DICER1		SNTB2
HNRNPH2	DKC1		SON
HNRNPK	DNAJC2		SORBS2
HNRNPL	DNMT1		SRRM1
HNRNPM	DNTTIP2		SRRM2
HNRNPU	DUS1L		SRRT
HNRNPUL2	DUS3L		SRSF10
HSP90AA1	EARS2		SRSF6
HSP90AB1	EBNA1BP2		SRSF7
HSPA1B	EDC4		SUB1
HSPA8	EDF1		SUMO1
HSPA9	EED		SURF6
HSPD1	EEF1A2		TASOR
HSPE1	EEF1AKMT2		THRAP3
IARS1	EEF1B2		TNS1
ILF2	EEF1D		TPD52L2
ILF3	EEF1G		TRA2A
IMMT	EEF2		TRA2B
IMPDH1	EEFSEC		TRA2B;TRA2A
KHDRBS1	EFTUD2		TRIM56
KHSRP	EIF2A		UTP14A
KPNB1	EIF2B1		UTP3
KRT18	EIF2B4		YTHDC1
LARP4	EIF2D		ZC3H13
LGALS3	EIF2S1		ZC3H18
LONP1	EIF2S2		ZC3HAV1
LRPPRC	EIF2S3		ZFP36
LRRC47	EIF3A		ZFP36L1
LRRC59	EIF3B		ZNF638
LSM2	EIF3H		ZYX
LSM3	EIF3J
LTA4H	EIF4A3
LUC7L2	EIF4E
MAP4	EIF4G1
MARS1	EIF4G3
MARS2	EIF4H
MATR3	EMG1
MDH2	EPRS1
MRPL11	ERCC3
MRPL12	ESF1
MRPL14	ESRP1
MRPL23	EWSR1
MRPL41	EXOSC10
MRPL44	EXOSC3
MRPL49	EXOSC8
MRPS5	EXOSC9
MTDH	EZR
NCL	FAM120A
NME1	FAM32A
NOL3	FARS2
NONO	FARSA
NPM1	FARSB
NUDT21	FASN
NUP153	FASTKD2
P4HB	FASTKD5
PABPC1	FAU
PABPC4	FBL
PABPN1	FKBP4
PCBP1	FLNA
PCBP2	FSCN1
PDCD4	FTO
PDIA3	FTSJ3
PDIA4	FXR1
PKM	G3BP1
POLR2H	G3BP2
PPIA	GAR1
PPIB	GARS1
PPIH	GATB
PRKRA	GEMIN4
PRORP	GEMIN5
PRPF19	GFM1
PSPC1	GFM2
PTBP1	GNL2
PUF60	GNL3
RARS1	GOLGB1
RBMX	GPATCH1
RIDA	GPATCH4
RNASE2	GPATCH8
RNH1	GRB2
RNPS1	GRSF1
RPL10A	GRWD1
RPL12	GTPBP10
RPL13	GTPBP4
RPL13A	GUF1
RPL14	H1-0
RPL15	H1-5
RPL17	HARS2
RPL18A	HEATR1
RPL23	HINT3
RPL23A	HLTF
RPL26	HMGB2
RPL27A	HNRNPA0
RPL30	HNRNPA1
RPL31	HNRNPAB
RPL35	HNRNPF
RPL36	HNRNPH1
RPL5	HNRNPH2
RPL7	HNRNPH3
RPL7A	HNRNPM
RPL9	HNRNPU
RPLP0	HSP90AA1
RPLP2	HSP90AB1
RPP30	HSPA1A
RPS10	HSPA8
RPS11	HSPA9
RPS13	HSPB1
RPS14	HSPD1
RPS15A	IARS1
RPS16	IARS2
RPS17	IGF2BP3
RPS18	IMMT
RPS19	IMP3
RPS2	IMP4
RPS21	INTS2
RPS23	INTS3
RPS25	INTS5
RPS26	INTS6
RPS29	IPO11
RPS3	IPO4
RPS3A	IPO7
RPS4X	IPO8
RPS4Y1	IPO9
RPS6	IREB2
RPS7	KPNB1
RPS8	KRI1
RPS9	KRR1
RPSA	KRT18
RSL1D1	KTN1
RTCA	LARP1
RUVBL1	LARP4
RUVBL2	LARP7
S100A4	LARS1
SAFB	LARS2
SERBP1	LAS1L
SF3A3	LGALS1
SF3B2	LGALS3
SFPQ	LONP1
SLC25A5	LRPPRC
SLC3A2	LRRC47
SMAD3	LRRC59
SMN1	LRRFIP1
SND1	LRRFIP2
SNRPA	LSM12
SNRPD2	LSM6
SNRPD3	LTA4H
SNRPE	LUC7L2
SNRPF	LUC7L3
SNTB2	LYAR
SNU13	MAGOH
SRP14	MARS2
SRSF1	MATR3
SRSF11	MDH2
SRSF2	MECP2
SRSF3	MEPCE
SRSF7	METTL1
SRSF9	METTL16
SSB	METTL2B
SSBP1	MKI67
STAU1	MPHOSPH10
STIP1	MRPL1
SUB1	MRPL10
SUCLG1	MRPL11
SYNCRIP	MRPL15
TARDBP	MRPL17
TBL2	MRPL21
TCOF1	MRPL22
TFAM	MRPL23
TFRC	MRPL24
THUMPD1	MRPL3
TMSB4X	MRPL30
TNS1	MRPL32
TPD52L2	MRPL33
TRAP1	MRPL37
TRIM25	MRPL38
TRNT1	MRPL39
TST	MRPL4
TUFM	MRPL41
U2SURP	MRPL43
UBA1	MRPL44
UBAP2L	MRPL45
UTP15	MRPL46
VARS1	MRPL47
XPO1	MRPL49
XRCC5	MRPL54
XRCC6	MRPL9
YARS1	MRPS11
YBX1	MRPS16
YTHDF2	MRPS17
ZFR	MRPS18B
ZYX	MRPS2
	MRPS22
	MRPS23
	MRPS25
	MRPS27
	MRPS28
	MRPS30
	MRPS31
	MRPS34
	MRPS35
	MRPS5
	MRPS6
	MRPS7
	MRPS9
	MRRF
	MRTO4
	MSI2
	MTDH
	MTERF4
	MTREX
	MYBBP1A
	NAA15
	NAA38
	NARS1
	NARS2
	NAT10
	NCBP1
	NCBP2
	NCBP3
	NCL
	NELFE
	NGDN
	NHP2
	NIFK
	NIP7
	NKRF
	NMD3
	NOA1
	NOB1
	NOC2L
	NOC3L
	NOC4L
	NOL10
	NOL11
	NOL3
	NOL6
	NOL8
	NOL9
	NOP14
	NOP16
	NOP2
	NOP56
	NOP58
	NOP9
	NOSIP
	NPM1
	NPM3
	NSUN2
	NSUN5
	NUDT16L1
	NUFIP2
	NUP153
	NUTF2
	NVL
	NXF1
	NXF2
	P4HB
	PA2G4
	PABPC1
	PABPC4
	PABPN1
	PARK7
	PARN
	PARP1
	PATL1
	PCF11
	PDCD11
	PDCD4
	PDE12
	PDIA3
	PDIA4
	PEBP1
	PHF5A
	PHF6
	PLRG1
	PNN
	PNO1
	PNPT1
	POLR2A
	POLR2H
	POLRMT
	POP1
	PPAN-P2RY11
	PPP1R10
	PRIM1
	PRKDC
	PRPF18
	PRPF19
	PRPF38A
	PRPF4
	PRRC2B
	PRRC2C
	PSIP1
	PSMA1
	PSMA6
	PSMC1
	PSPC1
	PTBP2
	PTBP3
	PTCD1
	PTCD3
	PTGES3
	PTPN1
	PTRH1
	PTRH2
	PTRHD1
	PUF60
	PUM1
	PUM2
	PUM3
	PURA
	PURB
	PUS1
	PUS7
	PWP2
	QKI
	QRSL1
	QTRT1
	RAE1
	RAN
	RANBP2
	RANBP6
	RARS1
	RARS2
	RAVER1
	RBBP6
	RBM10
	RBM15
	RBM15B
	RBM19
	RBM22
	RBM25
	RBM27
	RBM28
	RBM34
	RBM39
	RBM47
	RBMX2
	RBPMS
	RCC1L
	RCC2
	RCL1
	RECQL
	RECQL5
	REXO2
	RIOK2
	RNASET2
	RNGTT
	RNH1
	RO60
	RPF1
	RPF2
	RPL10
	RPL11
	RPL13
	RPL14
	RPL27
	RPL29
	RPL35
	RPL36
	RPL37
	RPL4
	RPL5
	RPL7L1
	RPL8
	RPLP0
	RPLP2
	RPN1
	RPP14
	RPP30
	RPP40
	RPS10
	RPS12
	RPS19
	RPS27
	RPS29
	RPS6
	RPS9
	RPUSD3
	RRBP1
	RRP1
	RRP12
	RRP1B
	RRP7A
	RRP8
	RRP9
	RRS1
	RSL1D1
	RTCB
	RTF1
	RUVBL1
	RUVBL2
	S100A16
	SAFB
	SBDS
	SCAF11
	SEC23IP
	SEC63
	SERPINH1
	SETD1A
	SETD7
	SF3B3
	SFSWAP
	SKIV2L
	SLC16A3
	SLC25A5
	SLC3A2
	SLC4A1AP
	SMG1
	SMG5
	SMG8
	SNRNP200
	SNRNP40
	SNRPF
	SNTB2
	SNU13
	SON
	SPEN
	SRA1
	SRP14
	SRP54
	SRP68
	SRP72
	SRPRA
	SSB
	SSBP1
	SSRP1
	STAU2
	STIP1
	SUPT16H
	SUPT5H
	SUPT6H
	SUPV3L1
	SURF6
	TARDBP
	TARS1
	TARS2
	TASOR
	TBL3
	TBRG4
	TCERG1
	TCOF1
	TES
	TFB2M
	TFRC
	THOC1
	THOC2
	THOC3
	THOC5
	THOC7
	THUMPD1
	THUMPD3
	TIA1
	TMSB4X
	TNPO1
	TNPO2
	TNPO3
	TNRC6B
	TNS1
	TOP1
	TPD52L2
	TPR
	TPT1
	TRAP1
	TRIM56
	TRIP6
	TRMT1
	TRMT10C
	TRMT11
	TRMT1L
	TRMT5
	TRMU
	TSEN15
	TSFM
	TSNAX
	TSR1
	TUFM
	TUT7
	UBA1
	UBAP2L
	UBE2L3
	UBTF
	UPF3B
	URB1
	USO1
	USP10
	UTP11
	UTP14A
	UTP15
	UTP18
	UTP20
	UTP25
	UTP3
	UTP4
	UTP6
	VARS1
	VARS2
	WARS1
	WARS2
	WDR12
	WDR3
	WDR36
	WDR43
	WDR46
	WDR5
	WDR75
	XPO1
	XPO5
	XPO6
	XPO7
	XPOT
	YARS1
	YARS2
	YTHDF2
	YWHAE
	YWHAG
	ZC3H11A
	ZC3H13
	ZC3H4
	ZC3HAV1
	ZFR
	ZNF326
	ZNF638

## Sheet: Supplementary Table 4
Supplementary Table 4. The 20 annotation clusters with highest enrichment score in pathway analysis of RBPs that are altered in primary prostate cancer.
Annotation Cluster	Details	Label
Annotation Cluster 1	Enrichment Score: 17.519057352471346	extracellular vesicles
Category	Term
GOTERM_CC_FAT	GO:0031988~membrane-bounded vesicle
GOTERM_CC_FAT	GO:1903561~extracellular vesicle
GOTERM_CC_FAT	GO:0070062~extracellular exosome
GOTERM_CC_FAT	GO:0043230~extracellular organelle
GOTERM_CC_FAT	GO:0044421~extracellular region part
GOTERM_CC_FAT	GO:0005576~extracellular region
Annotation Cluster 2	Enrichment Score: 11.9087228214913	cell adhesion and junctions
Category	Term
GOTERM_CC_FAT	GO:0070161~anchoring junction
GOTERM_CC_FAT	GO:0005912~adherens junction
GOTERM_CC_FAT	GO:0030054~cell junction
GOTERM_BP_FAT	GO:0022610~biological adhesion
GOTERM_BP_FAT	GO:0007155~cell adhesion
GOTERM_MF_FAT	GO:0050839~cell adhesion molecule binding
GOTERM_BP_FAT	GO:0098609~cell-cell adhesion
GOTERM_MF_FAT	GO:0098641~cadherin binding involved in cell-cell adhesion
GOTERM_MF_FAT	GO:0045296~cadherin binding
GOTERM_CC_FAT	GO:0005911~cell-cell junction
GOTERM_MF_FAT	GO:0098631~protein binding involved in cell adhesion
GOTERM_MF_FAT	GO:0098632~protein binding involved in cell-cell adhesion
GOTERM_CC_FAT	GO:0005913~cell-cell adherens junction
Annotation Cluster 3	Enrichment Score: 7.115180456080227	translation
Category	Term
GOTERM_BP_FAT	GO:0006413~translational initiation
GOTERM_BP_FAT	GO:1901566~organonitrogen compound biosynthetic process
GOTERM_MF_FAT	GO:0003735~structural constituent of ribosome
GOTERM_BP_FAT	GO:0006518~peptide metabolic process
GOTERM_BP_FAT	GO:0006412~translation
GOTERM_BP_FAT	GO:0043043~peptide biosynthetic process
GOTERM_BP_FAT	GO:0043604~amide biosynthetic process
GOTERM_BP_FAT	GO:0043603~cellular amide metabolic process
GOTERM_CC_FAT	GO:0005840~ribosome
GOTERM_CC_FAT	GO:0044391~ribosomal subunit
GOTERM_BP_FAT	GO:0034645~cellular macromolecule biosynthetic process
Annotation Cluster 4	Enrichment Score: 5.541244440894728	mixed - ribosome, viral, RNA catabolism etc
Category	Term
GOTERM_CC_FAT	GO:0030055~cell-substrate junction
GOTERM_CC_FAT	GO:0005924~cell-substrate adherens junction
GOTERM_CC_FAT	GO:0005925~focal adhesion
GOTERM_BP_FAT	GO:0044403~symbiosis, encompassing mutualism through parasitism
GOTERM_BP_FAT	GO:0016032~viral process
GOTERM_BP_FAT	GO:0044419~interspecies interaction between organisms
GOTERM_BP_FAT	GO:0044764~multi-organism cellular process
GOTERM_MF_FAT	GO:0005198~structural molecule activity
GOTERM_BP_FAT	GO:0019058~viral life cycle
GOTERM_BP_FAT	GO:0006413~translational initiation
GOTERM_BP_FAT	GO:0008104~protein localization
GOTERM_BP_FAT	GO:0034613~cellular protein localization
GOTERM_MF_FAT	GO:0003735~structural constituent of ribosome
GOTERM_BP_FAT	GO:0015031~protein transport
GOTERM_BP_FAT	GO:0045184~establishment of protein localization
GOTERM_BP_FAT	GO:0070727~cellular macromolecule localization
GOTERM_BP_FAT	GO:0006886~intracellular protein transport
GOTERM_BP_FAT	GO:0061024~membrane organization
GOTERM_BP_FAT	GO:0070972~protein localization to endoplasmic reticulum
GOTERM_BP_FAT	GO:0033365~protein localization to organelle
GOTERM_BP_FAT	GO:0033036~macromolecule localization
REACTOME_PATHWAY	R-HSA-72649:R-HSA-72649
GOTERM_BP_FAT	GO:0019080~viral gene expression
GOTERM_CC_FAT	GO:0005840~ribosome
GOTERM_BP_FAT	GO:0044033~multi-organism metabolic process
REACTOME_PATHWAY	R-HSA-156827:R-HSA-156827
REACTOME_PATHWAY	R-HSA-72702:R-HSA-72702
GOTERM_BP_FAT	GO:0072599~establishment of protein localization to endoplasmic reticulum
GOTERM_BP_FAT	GO:0045047~protein targeting to ER
GOTERM_BP_FAT	GO:0006613~cotranslational protein targeting to membrane
GOTERM_BP_FAT	GO:0006614~SRP-dependent cotranslational protein targeting to membrane
GOTERM_BP_FAT	GO:0072594~establishment of protein localization to organelle
GOTERM_BP_FAT	GO:0044802~single-organism membrane organization
GOTERM_CC_FAT	GO:0044445~cytosolic part
GOTERM_BP_FAT	GO:0072657~protein localization to membrane
REACTOME_PATHWAY	R-HSA-72706:R-HSA-72706
GOTERM_BP_FAT	GO:0006612~protein targeting to membrane
GOTERM_BP_FAT	GO:1902580~single-organism cellular localization
GOTERM_BP_FAT	GO:0006605~protein targeting
GOTERM_BP_FAT	GO:0090150~establishment of protein localization to membrane
GOTERM_BP_FAT	GO:1902582~single-organism intracellular transport
GOTERM_CC_FAT	GO:0044391~ribosomal subunit
GOTERM_CC_FAT	GO:0022626~cytosolic ribosome
REACTOME_PATHWAY	R-HSA-72695:R-HSA-72695
REACTOME_PATHWAY	R-HSA-72689:R-HSA-72689
GOTERM_BP_FAT	GO:0019083~viral transcription
GOTERM_BP_FAT	GO:0051641~cellular localization
GOTERM_BP_FAT	GO:0000184~nuclear-transcribed mRNA catabolic process, nonsense-mediated decay
GOTERM_BP_FAT	GO:0051649~establishment of localization in cell
GOTERM_CC_FAT	GO:0022627~cytosolic small ribosomal subunit
GOTERM_BP_FAT	GO:0046907~intracellular transport
REACTOME_PATHWAY	R-HSA-156902:R-HSA-156902
GOTERM_CC_FAT	GO:0015935~small ribosomal subunit
REACTOME_PATHWAY	R-HSA-975956:R-HSA-975956
REACTOME_PATHWAY	R-HSA-192823:R-HSA-192823
REACTOME_PATHWAY	R-HSA-72764:R-HSA-72764
REACTOME_PATHWAY	R-HSA-2408557:R-HSA-2408557
REACTOME_PATHWAY	R-HSA-1799339:R-HSA-1799339
KEGG_PATHWAY	hsa03010:Ribosome
REACTOME_PATHWAY	R-HSA-975957:R-HSA-975957
GOTERM_BP_FAT	GO:0044248~cellular catabolic process
GOTERM_BP_FAT	GO:0022613~ribonucleoprotein complex biogenesis
GOTERM_CC_FAT	GO:0015934~large ribosomal subunit
GOTERM_BP_FAT	GO:0009057~macromolecule catabolic process
GOTERM_BP_FAT	GO:0042254~ribosome biogenesis
GOTERM_BP_FAT	GO:0006364~rRNA processing
GOTERM_BP_FAT	GO:0044270~cellular nitrogen compound catabolic process
GOTERM_CC_FAT	GO:0022625~cytosolic large ribosomal subunit
GOTERM_BP_FAT	GO:0044265~cellular macromolecule catabolic process
GOTERM_BP_FAT	GO:1901361~organic cyclic compound catabolic process
GOTERM_BP_FAT	GO:0046700~heterocycle catabolic process
GOTERM_BP_FAT	GO:0016072~rRNA metabolic process
GOTERM_BP_FAT	GO:0034655~nucleobase-containing compound catabolic process
GOTERM_BP_FAT	GO:0019439~aromatic compound catabolic process
GOTERM_BP_FAT	GO:0000956~nuclear-transcribed mRNA catabolic process
GOTERM_BP_FAT	GO:0006402~mRNA catabolic process
GOTERM_BP_FAT	GO:0006401~RNA catabolic process
GOTERM_BP_FAT	GO:0034470~ncRNA processing
GOTERM_BP_FAT	GO:0034660~ncRNA metabolic process
Annotation Cluster 5	Enrichment Score: 5.092613467338052	kinase binding
Category	Term
GOTERM_MF_FAT	GO:0019901~protein kinase binding
GOTERM_MF_FAT	GO:0019900~kinase binding
GOTERM_MF_FAT	GO:0019899~enzyme binding
Annotation Cluster 6	Enrichment Score: 4.165365128769615	protein folding
Category	Term
GOTERM_BP_FAT	GO:0006457~protein folding
GOTERM_MF_FAT	GO:0051082~unfolded protein binding
GOTERM_BP_FAT	GO:0061077~chaperone-mediated protein folding
Annotation Cluster 7	Enrichment Score: 3.9932030662110414	nucleic acid binding
Category	Term
GOTERM_MF_FAT	GO:0044822~poly(A) RNA binding
GOTERM_MF_FAT	GO:0003723~RNA binding
GOTERM_MF_FAT	GO:0003676~nucleic acid binding
GOTERM_MF_FAT	GO:1901363~heterocyclic compound binding
GOTERM_MF_FAT	GO:0097159~organic cyclic compound binding
Annotation Cluster 8	Enrichment Score: 3.718335675272399	ER and protein folding
Category	Term
GOTERM_BP_FAT	GO:0006457~protein folding
GOTERM_CC_FAT	GO:0016023~cytoplasmic, membrane-bounded vesicle
GOTERM_CC_FAT	GO:0048770~pigment granule
GOTERM_CC_FAT	GO:0042470~melanosome
GOTERM_CC_FAT	GO:0005788~endoplasmic reticulum lumen
KEGG_PATHWAY	hsa04141:Protein processing in endoplasmic reticulum
Annotation Cluster 9	Enrichment Score: 3.5735232746942156	protein stability
Category	Term
GOTERM_MF_FAT	GO:0051082~unfolded protein binding
GOTERM_BP_FAT	GO:0050821~protein stabilization
GOTERM_BP_FAT	GO:0031647~regulation of protein stability
Annotation Cluster 10	Enrichment Score: 2.756517543411968	ribosome
Category	Term
GOTERM_CC_FAT	GO:0005840~ribosome
GOTERM_CC_FAT	GO:1990904~ribonucleoprotein complex
GOTERM_CC_FAT	GO:0030529~intracellular ribonucleoprotein complex
Annotation Cluster 11	Enrichment Score: 2.6905760022172247	cytoskeleton
Category	Term
GOTERM_BP_FAT	GO:0007010~cytoskeleton organization
GOTERM_BP_FAT	GO:1902589~single-organism organelle organization
GOTERM_BP_FAT	GO:0030036~actin cytoskeleton organization
Annotation Cluster 12	Enrichment Score: 2.5311539619133177	cell signalling and apoptosis
Category	Term
GOTERM_BP_FAT	GO:0012501~programmed cell death
GOTERM_BP_FAT	GO:0008219~cell death
GOTERM_BP_FAT	GO:0010941~regulation of cell death
GOTERM_BP_FAT	GO:0042981~regulation of apoptotic process
GOTERM_BP_FAT	GO:0006915~apoptotic process
GOTERM_BP_FAT	GO:0043067~regulation of programmed cell death
GOTERM_BP_FAT	GO:0010647~positive regulation of cell communication
GOTERM_BP_FAT	GO:0043066~negative regulation of apoptotic process
GOTERM_BP_FAT	GO:0023056~positive regulation of signaling
GOTERM_BP_FAT	GO:0043069~negative regulation of programmed cell death
GOTERM_BP_FAT	GO:0048584~positive regulation of response to stimulus
GOTERM_BP_FAT	GO:0060548~negative regulation of cell death
GOTERM_BP_FAT	GO:0009967~positive regulation of signal transduction
GOTERM_BP_FAT	GO:2001233~regulation of apoptotic signaling pathway
GOTERM_BP_FAT	GO:1902531~regulation of intracellular signal transduction
GOTERM_BP_FAT	GO:0097190~apoptotic signaling pathway
GOTERM_BP_FAT	GO:2001234~negative regulation of apoptotic signaling pathway
GOTERM_BP_FAT	GO:0009966~regulation of signal transduction
GOTERM_BP_FAT	GO:1902532~negative regulation of intracellular signal transduction
GOTERM_BP_FAT	GO:0010646~regulation of cell communication
GOTERM_BP_FAT	GO:2001243~negative regulation of intrinsic apoptotic signaling pathway
GOTERM_BP_FAT	GO:0080134~regulation of response to stress
GOTERM_BP_FAT	GO:1902533~positive regulation of intracellular signal transduction
GOTERM_BP_FAT	GO:0023051~regulation of signaling
GOTERM_BP_FAT	GO:0048585~negative regulation of response to stimulus
GOTERM_BP_FAT	GO:0010942~positive regulation of cell death
GOTERM_BP_FAT	GO:0009968~negative regulation of signal transduction
GOTERM_BP_FAT	GO:0035556~intracellular signal transduction
GOTERM_BP_FAT	GO:0043065~positive regulation of apoptotic process
GOTERM_BP_FAT	GO:0043068~positive regulation of programmed cell death
GOTERM_BP_FAT	GO:0010648~negative regulation of cell communication
GOTERM_BP_FAT	GO:0023057~negative regulation of signaling
GOTERM_BP_FAT	GO:0007166~cell surface receptor signaling pathway
Annotation Cluster 13	Enrichment Score: 2.1424418468291773	protein complex assembly
Category	Term
GOTERM_BP_FAT	GO:0070271~protein complex biogenesis
GOTERM_BP_FAT	GO:0006461~protein complex assembly
GOTERM_BP_FAT	GO:0043623~cellular protein complex assembly
GOTERM_BP_FAT	GO:0043933~macromolecular complex subunit organization
GOTERM_BP_FAT	GO:0022607~cellular component assembly
GOTERM_BP_FAT	GO:0065003~macromolecular complex assembly
GOTERM_BP_FAT	GO:0034622~cellular macromolecular complex assembly
GOTERM_BP_FAT	GO:0022618~ribonucleoprotein complex assembly
GOTERM_BP_FAT	GO:0071826~ribonucleoprotein complex subunit organization
Annotation Cluster 14	Enrichment Score: 2.011028592739674	microtubules
Category	Term
GOTERM_CC_FAT	GO:0099512~supramolecular fiber
GOTERM_CC_FAT	GO:0099513~polymeric cytoskeletal fiber
GOTERM_CC_FAT	GO:0015630~microtubule cytoskeleton
GOTERM_CC_FAT	GO:0005874~microtubule
Annotation Cluster 15	Enrichment Score: 2.009148650972396	stress response
Category	Term
GOTERM_BP_FAT	GO:0080135~regulation of cellular response to stress
GOTERM_BP_FAT	GO:0080134~regulation of response to stress
GOTERM_BP_FAT	GO:0033554~cellular response to stress
Annotation Cluster 16	Enrichment Score: 1.9178257394331948	proliferation
Category	Term
GOTERM_BP_FAT	GO:0008283~cell proliferation
GOTERM_BP_FAT	GO:0042127~regulation of cell proliferation
GOTERM_BP_FAT	GO:0008284~positive regulation of cell proliferation
Annotation Cluster 17	Enrichment Score: 1.7807559549865353	mitochondria
Category	Term
GOTERM_BP_FAT	GO:0071822~protein complex subunit organization
GOTERM_CC_FAT	GO:0019866~organelle inner membrane
GOTERM_CC_FAT	GO:0005759~mitochondrial matrix
GOTERM_CC_FAT	GO:0005740~mitochondrial envelope
GOTERM_CC_FAT	GO:0044429~mitochondrial part
GOTERM_CC_FAT	GO:0005743~mitochondrial inner membrane
GOTERM_BP_FAT	GO:0007005~mitochondrion organization
GOTERM_CC_FAT	GO:0031966~mitochondrial membrane
GOTERM_BP_FAT	GO:0070125~mitochondrial translational elongation
GOTERM_BP_FAT	GO:0043624~cellular protein complex disassembly
GOTERM_BP_FAT	GO:0006415~translational termination
GOTERM_CC_FAT	GO:0031967~organelle envelope
GOTERM_CC_FAT	GO:0031975~envelope
GOTERM_BP_FAT	GO:0070126~mitochondrial translational termination
GOTERM_BP_FAT	GO:0006414~translational elongation
GOTERM_CC_FAT	GO:0005739~mitochondrion
GOTERM_BP_FAT	GO:0032543~mitochondrial translation
GOTERM_BP_FAT	GO:0043241~protein complex disassembly
GOTERM_BP_FAT	GO:0022411~cellular component disassembly
GOTERM_BP_FAT	GO:0032984~macromolecular complex disassembly
GOTERM_CC_FAT	GO:0005761~mitochondrial ribosome
GOTERM_CC_FAT	GO:0000313~organellar ribosome
GOTERM_CC_FAT	GO:0005762~mitochondrial large ribosomal subunit
GOTERM_CC_FAT	GO:0000315~organellar large ribosomal subunit
REACTOME_PATHWAY	R-HSA-5419276:R-HSA-5419276
REACTOME_PATHWAY	R-HSA-5389840:R-HSA-5389840
REACTOME_PATHWAY	R-HSA-5368286:R-HSA-5368286
Annotation Cluster 18	Enrichment Score: 1.7685122642065558	IRES and viral translation
Category	Term
GOTERM_BP_FAT	GO:0075522~IRES-dependent viral translational initiation
GOTERM_BP_FAT	GO:0002181~cytoplasmic translation
GOTERM_BP_FAT	GO:0002190~cap-independent translational initiation
GOTERM_BP_FAT	GO:0002183~cytoplasmic translational initiation
GOTERM_BP_FAT	GO:0002192~IRES-dependent translational initiation
GOTERM_BP_FAT	GO:0019081~viral translation
GOTERM_CC_FAT	GO:0071541~eukaryotic translation initiation factor 3 complex, eIF3m
GOTERM_BP_FAT	GO:0075525~viral translational termination-reinitiation
Annotation Cluster 19	Enrichment Score: 1.740037737171584	initiation of translation
Category	Term
GOTERM_BP_FAT	GO:0001731~formation of translation preinitiation complex
GOTERM_MF_FAT	GO:0008135~translation factor activity, RNA binding
GOTERM_BP_FAT	GO:0006446~regulation of translational initiation
GOTERM_MF_FAT	GO:0003743~translation initiation factor activity
GOTERM_CC_FAT	GO:0016282~eukaryotic 43S preinitiation complex
GOTERM_CC_FAT	GO:0033290~eukaryotic 48S preinitiation complex
GOTERM_CC_FAT	GO:0070993~translation preinitiation complex
GOTERM_CC_FAT	GO:0005852~eukaryotic translation initiation factor 3 complex
GOTERM_CC_FAT	GO:0071541~eukaryotic translation initiation factor 3 complex, eIF3m
GOTERM_BP_FAT	GO:0075525~viral translational termination-reinitiation
Annotation Cluster 20	Enrichment Score: 1.6586737176393644	Unfolded protein response
Category	Term
KEGG_PATHWAY	hsa04612:Antigen processing and presentation
GOTERM_BP_FAT	GO:0034976~response to endoplasmic reticulum stress
GOTERM_BP_FAT	GO:0035966~response to topologically incorrect protein
GOTERM_BP_FAT	GO:0006986~response to unfolded protein
GOTERM_BP_FAT	GO:0035967~cellular response to topologically incorrect protein
GOTERM_BP_FAT	GO:0030968~endoplasmic reticulum unfolded protein response
GOTERM_BP_FAT	GO:0034620~cellular response to unfolded protein

## Sheet: Supplementary Table 5
Supplementary Table 5. The 20 annotation clusters with highest enrichment score in pathway analysis of RBPs that are altered in advanced prostate cancer.
Annotation Cluster	Details	Label
Annotation Cluster 1	Enrichment Score: 7.276577010864928	RNA binding
Category	Term
GOTERM_MF_FAT	GO:0044822~poly(A) RNA binding
GOTERM_MF_FAT	GO:0003723~RNA binding
GOTERM_MF_FAT	GO:0003676~nucleic acid binding
GOTERM_MF_FAT	GO:1901363~heterocyclic compound binding
GOTERM_MF_FAT	GO:0097159~organic cyclic compound binding
Annotation Cluster 2	Enrichment Score: 5.916297909090733	extracellular vesicle
Category	Term
GOTERM_CC_FAT	GO:1903561~extracellular vesicle
GOTERM_CC_FAT	GO:0043230~extracellular organelle
GOTERM_CC_FAT	GO:0070062~extracellular exosome
GOTERM_CC_FAT	GO:0044421~extracellular region part
GOTERM_CC_FAT	GO:0031988~membrane-bounded vesicle
GOTERM_CC_FAT	GO:0005576~extracellular region
Annotation Cluster 3	Enrichment Score: 2.395346827146629	nuclear import
Category	Term
GOTERM_BP_FAT	GO:0051170~nuclear import
GOTERM_BP_FAT	GO:1902593~single-organism nuclear import
GOTERM_BP_FAT	GO:0017038~protein import
GOTERM_BP_FAT	GO:0044744~protein targeting to nucleus
GOTERM_BP_FAT	GO:0006606~protein import into nucleus
GOTERM_BP_FAT	GO:0034504~protein localization to nucleus
GOTERM_BP_FAT	GO:0006886~intracellular protein transport
GOTERM_BP_FAT	GO:0072594~establishment of protein localization to organelle
GOTERM_BP_FAT	GO:1902580~single-organism cellular localization
GOTERM_BP_FAT	GO:0006605~protein targeting
GOTERM_BP_FAT	GO:1902582~single-organism intracellular transport
GOTERM_BP_FAT	GO:0046822~regulation of nucleocytoplasmic transport
GOTERM_BP_FAT	GO:1900180~regulation of protein localization to nucleus
Annotation Cluster 4	Enrichment Score: 2.3522490683248507	ribosome maturation (nucleolar)
Category	Term
GOTERM_CC_FAT	GO:0032040~small-subunit processome
GOTERM_CC_FAT	GO:0030686~90S preribosome
GOTERM_CC_FAT	GO:0030684~preribosome
GOTERM_CC_FAT	GO:0044452~nucleolar part
GOTERM_BP_FAT	GO:0042274~ribosomal small subunit biogenesis
GOTERM_BP_FAT	GO:0030490~maturation of SSU-rRNA
GOTERM_BP_FAT	GO:0000462~maturation of SSU-rRNA from tricistronic rRNA transcript (SSU-rRNA, 5.8S rRNA, LSU-rRNA)
GOTERM_MF_FAT	GO:0030515~snoRNA binding
Annotation Cluster 5	Enrichment Score: 2.2813448535264857	cell adhesion and juctions
Category	Term
GOTERM_MF_FAT	GO:0045296~cadherin binding
GOTERM_MF_FAT	GO:0098641~cadherin binding involved in cell-cell adhesion
GOTERM_BP_FAT	GO:0007155~cell adhesion
GOTERM_BP_FAT	GO:0022610~biological adhesion
GOTERM_MF_FAT	GO:0098631~protein binding involved in cell adhesion
GOTERM_MF_FAT	GO:0098632~protein binding involved in cell-cell adhesion
GOTERM_MF_FAT	GO:0050839~cell adhesion molecule binding
GOTERM_BP_FAT	GO:0098609~cell-cell adhesion
GOTERM_CC_FAT	GO:0070161~anchoring junction
GOTERM_CC_FAT	GO:0005912~adherens junction
GOTERM_CC_FAT	GO:0005913~cell-cell adherens junction
GOTERM_CC_FAT	GO:0005911~cell-cell junction
GOTERM_CC_FAT	GO:0030054~cell junction
GOTERM_CC_FAT	GO:0005924~cell-substrate adherens junction
GOTERM_CC_FAT	GO:0005925~focal adhesion
GOTERM_CC_FAT	GO:0030055~cell-substrate junction
Annotation Cluster 6	Enrichment Score: 2.199176068018344	viral life cycle
Category	Term
GOTERM_BP_FAT	GO:0044764~multi-organism cellular process
GOTERM_BP_FAT	GO:0044403~symbiosis, encompassing mutualism through parasitism
GOTERM_BP_FAT	GO:0044419~interspecies interaction between organisms
GOTERM_BP_FAT	GO:0016032~viral process
GOTERM_BP_FAT	GO:0019058~viral life cycle
Annotation Cluster 7	Enrichment Score: 2.0569581060073467	microtubule fibers
Category	Term
GOTERM_CC_FAT	GO:0099512~supramolecular fiber
GOTERM_CC_FAT	GO:0099513~polymeric cytoskeletal fiber
GOTERM_CC_FAT	GO:0005874~microtubule
GOTERM_BP_FAT	GO:0007017~microtubule-based process
Annotation Cluster 8	Enrichment Score: 1.8293779806708068	transcription
Category	Term
GOTERM_MF_FAT	GO:0000988~transcription factor activity, protein binding
GOTERM_MF_FAT	GO:0000989~transcription factor activity, transcription factor binding
GOTERM_MF_FAT	GO:0003712~transcription cofactor activity
GOTERM_MF_FAT	GO:0003713~transcription coactivator activity
GOTERM_MF_FAT	GO:0003714~transcription corepressor activity
Annotation Cluster 9	Enrichment Score: 1.8270802266185564	heat shock
Category	Term
GOTERM_BP_FAT	GO:1900034~regulation of cellular response to heat
GOTERM_MF_FAT	GO:0031072~heat shock protein binding
KEGG_PATHWAY	hsa04915:Estrogen signaling pathway
Annotation Cluster 10	Enrichment Score: 1.7859415735477255	rRNA processing
Category	Term
GOTERM_BP_FAT	GO:0044085~cellular component biogenesis
GOTERM_BP_FAT	GO:0042254~ribosome biogenesis
GOTERM_BP_FAT	GO:0022613~ribonucleoprotein complex biogenesis
GOTERM_BP_FAT	GO:0006364~rRNA processing
GOTERM_BP_FAT	GO:0016072~rRNA metabolic process
GOTERM_BP_FAT	GO:0034470~ncRNA processing
GOTERM_BP_FAT	GO:0034660~ncRNA metabolic process
Annotation Cluster 11	Enrichment Score: 1.764333577375471	nuclear export of RNA
Category	Term
GOTERM_BP_FAT	GO:0006913~nucleocytoplasmic transport
GOTERM_BP_FAT	GO:0051169~nuclear transport
GOTERM_BP_FAT	GO:0051168~nuclear export
GOTERM_BP_FAT	GO:0071166~ribonucleoprotein complex localization
GOTERM_BP_FAT	GO:0071426~ribonucleoprotein complex export from nucleus
REACTOME_PATHWAY	R-HSA-159236:R-HSA-159236
GOTERM_BP_FAT	GO:0071705~nitrogen compound transport
GOTERM_BP_FAT	GO:0006353~DNA-templated transcription, termination
GOTERM_BP_FAT	GO:0051028~mRNA transport
GOTERM_BP_FAT	GO:0006405~RNA export from nucleus
REACTOME_PATHWAY	R-HSA-72187:R-HSA-72187
GOTERM_BP_FAT	GO:0006369~termination of RNA polymerase II transcription
REACTOME_PATHWAY	R-HSA-109688:R-HSA-109688
GOTERM_BP_FAT	GO:0051236~establishment of RNA localization
GOTERM_BP_FAT	GO:0015931~nucleobase-containing compound transport
GOTERM_BP_FAT	GO:0050657~nucleic acid transport
GOTERM_BP_FAT	GO:0050658~RNA transport
GOTERM_BP_FAT	GO:0006403~RNA localization
GOTERM_BP_FAT	GO:0006406~mRNA export from nucleus
GOTERM_BP_FAT	GO:0071427~mRNA-containing ribonucleoprotein complex export from nucleus
GOTERM_BP_FAT	GO:0031124~mRNA 3'-end processing
GOTERM_BP_FAT	GO:0031123~RNA 3'-end processing
Annotation Cluster 12	Enrichment Score: 1.6797187230188548	nuclear export of ribosomes
Category	Term
GOTERM_BP_FAT	GO:0051640~organelle localization
GOTERM_BP_FAT	GO:0051656~establishment of organelle localization
GOTERM_BP_FAT	GO:0033750~ribosome localization
GOTERM_BP_FAT	GO:0033753~establishment of ribosome localization
GOTERM_BP_FAT	GO:0000054~ribosomal subunit export from nucleus
GOTERM_BP_FAT	GO:0071428~rRNA-containing ribonucleoprotein complex export from nucleus
GOTERM_BP_FAT	GO:0000055~ribosomal large subunit export from nucleus
Annotation Cluster 13	Enrichment Score: 1.6411626506472414	centrosome
Category	Term
GOTERM_CC_FAT	GO:0015630~microtubule cytoskeleton
GOTERM_CC_FAT	GO:0005815~microtubule organizing center
GOTERM_CC_FAT	GO:0005813~centrosome
Annotation Cluster 14	Enrichment Score: 1.6301613988117507	GTPase
Category	Term
GOTERM_MF_FAT	GO:0008565~protein transporter activity
GOTERM_MF_FAT	GO:0051020~GTPase binding
GOTERM_MF_FAT	GO:0017016~Ras GTPase binding
GOTERM_MF_FAT	GO:0031267~small GTPase binding
GOTERM_MF_FAT	GO:0008536~Ran GTPase binding
Annotation Cluster 15	Enrichment Score: 1.6242473827382078	apoptosis
Category	Term
GOTERM_BP_FAT	GO:0012501~programmed cell death
GOTERM_BP_FAT	GO:0006915~apoptotic process
GOTERM_BP_FAT	GO:0008219~cell death
GOTERM_BP_FAT	GO:0010941~regulation of cell death
GOTERM_BP_FAT	GO:0043067~regulation of programmed cell death
GOTERM_BP_FAT	GO:0042981~regulation of apoptotic process
GOTERM_BP_FAT	GO:0043069~negative regulation of programmed cell death
GOTERM_BP_FAT	GO:0043066~negative regulation of apoptotic process
GOTERM_BP_FAT	GO:0060548~negative regulation of cell death
GOTERM_BP_FAT	GO:0010942~positive regulation of cell death
GOTERM_BP_FAT	GO:0043065~positive regulation of apoptotic process
GOTERM_BP_FAT	GO:0043068~positive regulation of programmed cell death
GOTERM_BP_FAT	GO:0097190~apoptotic signaling pathway
Annotation Cluster 16	Enrichment Score: 1.6108238630381904	ATPase / nucleotide & nucleoside binding
Category	Term
GOTERM_MF_FAT	GO:0016887~ATPase activity
GOTERM_MF_FAT	GO:0042623~ATPase activity, coupled
GOTERM_MF_FAT	GO:0008026~ATP-dependent helicase activity
GOTERM_MF_FAT	GO:0070035~purine NTP-dependent helicase activity
GOTERM_MF_FAT	GO:0003724~RNA helicase activity
GOTERM_MF_FAT	GO:0008186~RNA-dependent ATPase activity
GOTERM_MF_FAT	GO:0004004~ATP-dependent RNA helicase activity
GOTERM_MF_FAT	GO:0004386~helicase activity
GOTERM_MF_FAT	GO:0016462~pyrophosphatase activity
GOTERM_MF_FAT	GO:0016817~hydrolase activity, acting on acid anhydrides
GOTERM_MF_FAT	GO:0016818~hydrolase activity, acting on acid anhydrides, in phosphorus-containing anhydrides
GOTERM_MF_FAT	GO:0017111~nucleoside-triphosphatase activity
GOTERM_BP_FAT	GO:0010501~RNA secondary structure unwinding
GOTERM_MF_FAT	GO:0030554~adenyl nucleotide binding
GOTERM_MF_FAT	GO:0032559~adenyl ribonucleotide binding
GOTERM_MF_FAT	GO:0005524~ATP binding
GOTERM_MF_FAT	GO:0097367~carbohydrate derivative binding
GOTERM_MF_FAT	GO:0035639~purine ribonucleoside triphosphate binding
GOTERM_MF_FAT	GO:0001882~nucleoside binding
GOTERM_MF_FAT	GO:0032550~purine ribonucleoside binding
GOTERM_MF_FAT	GO:0032555~purine ribonucleotide binding
GOTERM_MF_FAT	GO:0001883~purine nucleoside binding
GOTERM_MF_FAT	GO:0032549~ribonucleoside binding
GOTERM_MF_FAT	GO:0032553~ribonucleotide binding
GOTERM_MF_FAT	GO:0017076~purine nucleotide binding
GOTERM_MF_FAT	GO:1901265~nucleoside phosphate binding
GOTERM_MF_FAT	GO:0000166~nucleotide binding
GOTERM_MF_FAT	GO:0036094~small molecule binding
Annotation Cluster 17	Enrichment Score: 1.5213195922897138	chromosome
Category	Term
GOTERM_CC_FAT	GO:0005694~chromosome
GOTERM_CC_FAT	GO:0044427~chromosomal part
GOTERM_CC_FAT	GO:0098687~chromosomal region
GOTERM_CC_FAT	GO:0000784~nuclear chromosome, telomeric region
GOTERM_BP_FAT	GO:0046784~viral mRNA export from host cell nucleus
GOTERM_CC_FAT	GO:0000781~chromosome, telomeric region
GOTERM_CC_FAT	GO:0000228~nuclear chromosome
GOTERM_CC_FAT	GO:0044454~nuclear chromosome part
Annotation Cluster 18	Enrichment Score: 1.4219438707028547	intracellular viral transport
Category	Term
GOTERM_BP_FAT	GO:0046794~transport of virus
GOTERM_BP_FAT	GO:0075733~intracellular transport of virus
GOTERM_BP_FAT	GO:0044766~multi-organism transport
GOTERM_BP_FAT	GO:1902579~multi-organism localization
GOTERM_BP_FAT	GO:1902581~multi-organism cellular localization
GOTERM_BP_FAT	GO:1902583~multi-organism intracellular transport
REACTOME_PATHWAY	R-HSA-180746:R-HSA-180746
GOTERM_BP_FAT	GO:0046784~viral mRNA export from host cell nucleus
REACTOME_PATHWAY	R-HSA-165054:R-HSA-165054
GOTERM_CC_FAT	GO:0000347~THO complex
GOTERM_CC_FAT	GO:0000445~THO complex part of transcription export complex
GOTERM_CC_FAT	GO:0000346~transcription export complex
REACTOME_PATHWAY	R-HSA-168276:R-HSA-168276
Annotation Cluster 19	Enrichment Score: 1.3763349218365506	DNA helicase
Category	Term
GOTERM_BP_FAT	GO:0032392~DNA geometric change
GOTERM_BP_FAT	GO:0032508~DNA duplex unwinding
GOTERM_MF_FAT	GO:0003678~DNA helicase activity
GOTERM_MF_FAT	GO:0004003~ATP-dependent DNA helicase activity
GOTERM_MF_FAT	GO:0008094~DNA-dependent ATPase activity
GOTERM_BP_FAT	GO:0071103~DNA conformation change
Annotation Cluster 20	Enrichment Score: 1.3028803278938448	cellular respiration
Category	Term
GOTERM_BP_FAT	GO:0045333~cellular respiration
GOTERM_BP_FAT	GO:0006091~generation of precursor metabolites and energy
GOTERM_BP_FAT	GO:0015980~energy derivation by oxidation of organic compounds
GOTERM_BP_FAT	GO:0055114~oxidation-reduction process
